# Supplementary material for: ERK inhibition represses gefitinib resistance in non-small cell lung cancer cells
Source: Oncotarget. 2018 Jan 10;9(15):12020–34. doi: 10.18632/oncotarget.24147 (PMC5844726; doi:10.18632/oncotarget.24147)
Supplement: Supplementary file 2 [file oncotarget-09-12020-s002.xlsx]

## Sheet: PC9GRvsPC9
# This file is generated by gfold V1.1.3 on Thu Sep 17 08:27:15 2015
# Normalization constants :
# PC9_RNA	39377919	1
# PC9R_RNA	40187114	1.13856
# The GFOLD value could be considered as a reliable log2 fold change.
# It is positive/negative if the gene is up/down regulated.
# A gene with zero GFOLD value should never be considered as
# differentially expressed. For a comprehensive description of
# GFOLD, please refer to the manual.
#GeneSymbol	GeneName	GFOLD(0.01)	E-FDR	log2fdc	1stRPKM	2ndRPKM
-	NA	-0.124561	1	-0.170086	12.7547	12.6471
A1BG	NA	0	1	1.13472	0.0143799	0.0563615
A1BG-AS1	NA	0	1	0.414245	0.33383	0.502345
A1CF	NA	0	1	1.39776	0	0.00522271
A2M	NA	0	1	-1.77217	0.0109155	0
A2M-AS1	NA	0	1	0.812794	0.0232235	0.0568898
A2ML1	NA	3.53292	1	5.18203	0.00978988	0.589954
A2MP1	NA	0	1	0.812794	0	0.0207191
A4GALT	NA	0	1	0.33158	2.06364	2.90229
A4GNT	NA	0	1	-0.187206	0	0
AA06	NA	0	1	-0.187206	0	0
AAAS	NA	0	1	0.0293122	12.6214	14.3721
AACS	NA	-0.0490379	1	-0.182636	9.63494	9.4709
AACSP1	NA	0	1	2.13472	0	0.0458051
AADAC	NA	0.775069	1	1.1037	2.21376	5.32999
AADACL2	NA	0	1	-0.187206	0	0
AADACL3	NA	0	1	-0.187206	0	0
AADACL4	NA	0	1	-0.187206	0	0
AADAT	NA	0.542848	1	0.868648	1.59511	3.26054
AAED1	NA	0.257667	1	0.528227	5.0168	8.08463
AAGAB	NA	-0.0974046	1	-0.181342	28.4834	28.0236
AAK1	NA	-1.09442	1	-1.19405	4.03525	1.96705
AAMDC	NA	0.270679	1	0.637891	6.34874	11.0594
AAMP	NA	-0.0689926	1	-0.135798	70.2645	71.3478
AANAT	NA	0	1	-1.99456	0.0727996	0.011889
AAR2	NA	0.886795	1	1.02349	8.13559	18.4629
AARD	NA	0	1	-0.187206	0	0
AARS	NA	0.493922	1	0.54966	43.8564	71.6222
AARS2	NA	0.112127	1	0.292281	3.13321	4.28256
AASDH	NA	0	1	0.14845	3.72259	4.60497
AASDHPPT	NA	-0.21063	1	-0.31511	19.1372	17.1602
AASS	NA	0	1	-1.77217	0.00865098	0
AATF	NA	0.287153	1	0.364381	37.5053	53.8699
AATK	NA	-1.1987	1	-1.94905	0.364952	0.102172
AATK-AS1	NA	0	1	1.39776	0	0.0315581
ABAT	NA	-0.686913	1	-0.807167	8.39361	5.35018
ABCA1	NA	1.7493	1	1.88784	1.70718	7.05612
ABCA10	NA	0	1	0.471758	0.0722017	0.113983
ABCA11P	NA	0.277055	1	0.53364	3.60488	5.83025
ABCA12	NA	1.68042	1	1.9408	0.527581	2.26872
ABCA13	NA	0	1	-0.187206	0.00295565	0.00289614
ABCA17P	NA	0	1	-0.428214	0.0727649	0.0594164
ABCA2	NA	0.0097999	1	0.1332	4.02555	4.92615
ABCA3	NA	-1.06055	1	-1.22032	5.06518	2.42336
ABCA4	NA	1.67705	1	2.06433	0.287752	1.35543
ABCA5	NA	0.520396	1	0.891451	0.311345	0.647292
ABCA6	NA	0	1	-0.187206	0	0
ABCA7	NA	0	1	-0.0165986	1.74688	1.92704
ABCA8	NA	0	1	-0.187206	0	0
ABCA9	NA	0	1	-0.187206	0	0
ABCB1	NA	0	1	1.39776	0	0.0105528
ABCB10	NA	-0.069176	1	-0.171212	14.169	14.0386
ABCB11	NA	0	1	-0.187206	0	0
ABCB4	NA	0	1	-0.187206	0.0127357	0.0124792
ABCB5	NA	0	1	-0.187206	0	0
ABCB6	NA	0.198458	1	0.344946	7.40475	10.496
ABCB7	NA	0	1	-0.106897	15.0433	15.5848
ABCB8	NA	0.179177	1	0.346773	3.63869	5.16482
ABCB9	NA	0	1	-0.0798481	1.5072	1.59143
ABCC1	NA	-0.314211	1	-0.387758	17.2885	14.7413
ABCC10	NA	-0.194791	1	-0.419049	2.24948	1.87629
ABCC11	NA	0	1	0.00543953	0.0672645	0.0760501
ABCC12	NA	0	1	-0.187206	0	0
ABCC13	NA	0	1	-0.187206	0	0
ABCC2	NA	-0.0691228	1	-0.109804	66.6774	68.9361
ABCC3	NA	0.238662	1	0.302346	22.8318	31.4125
ABCC4	NA	-1.26249	1	-1.37049	12.6609	5.4607
ABCC5	NA	0	1	-0.0121942	15.7262	17.3974
ABCC6	NA	0	1	0.397757	0.0591744	0.0892045
ABCC6P1	NA	0	1	-0.187206	0.0372907	0.0365398
ABCC6P2	NA	0	1	0.91233	0.215821	0.493442
ABCC8	NA	0	1	-0.187206	0	0
ABCC9	NA	0	1	0.812794	0	0.00294063
ABCD1	NA	-0.21018	1	-0.374968	6.12695	5.27011
ABCD2	NA	0	1	-0.187206	0	0
ABCD3	NA	-0.415422	1	-0.477503	43.366	34.7466
ABCD4	NA	-0.657752	1	-0.836298	7.20743	4.50064
ABCE1	NA	0.347987	1	0.394144	53.2543	78.0801
ABCF1	NA	0	1	0.0291998	4.32705	4.92626
ABCF2	NA	0	1	0.0324605	36.23	41.3401
ABCF3	NA	0.213231	1	0.325001	15.0474	21.033
ABCG1	NA	1.10026	1	1.73166	0.218375	0.828303
ABCG2	NA	0.484346	1	0.55666	19.6007	32.1673
ABCG4	NA	0	1	-1.77217	0.032268	0.00632366
ABCG5	NA	0	1	-0.187206	0.00926823	0.0090816
ABCG8	NA	0	1	-0.187206	0	0
ABHD1	NA	0	1	-0.109801	2.21284	2.28874
ABHD10	NA	-1.15778	1	-1.224	74.7537	35.6972
ABHD11	NA	0.284433	1	0.441856	11.4239	17.3202
ABHD12	NA	0.18785	1	0.28026	23.8255	32.2837
ABHD12B	NA	0	1	1.22783	0.0297365	0.101982
ABHD13	NA	-0.329296	1	-0.476993	5.46983	4.38349
ABHD14A	NA	-0.325559	1	-0.816368	2.63576	1.6619
ABHD14A-ACY1	NA	-0.86898	1	-1.08581	9.08217	4.76748
ABHD14B	NA	-1.13131	1	-1.24816	26.1869	12.2937
ABHD15	NA	1.12254	1	1.32925	2.60383	7.31303
ABHD16A	NA	-0.117502	1	-0.224814	2.90727	2.77539
ABHD16B	NA	0.0400969	1	0.470269	1.3727	2.12968
ABHD17A	NA	0	1	-0.0770226	9.30852	9.84613
ABHD17B	NA	0.235948	1	0.399134	5.42953	7.99176
ABHD17C	NA	-0.439136	1	-0.532024	31.776	24.5146
ABHD2	NA	-0.311843	1	-0.363274	25.192	21.8484
ABHD3	NA	0.820295	1	0.968033	9.03095	19.7236
ABHD4	NA	1.28774	1	1.3924	13.654	40.0081
ABHD5	NA	-0.787787	1	-0.904217	10.3278	6.15466
ABHD6	NA	0	1	0.0126795	3.41712	3.84744
ABHD8	NA	0	1	-0.0191977	6.0875	6.70309
ABI1	NA	-0.141826	1	-0.234153	18.0576	17.1272
ABI2	NA	0	1	-0.0743761	10.3539	10.9711
ABI3	NA	0	1	0.812794	0	0.0117988
ABI3BP	NA	0	1	-0.45024	0.13058	0.105698
ABL1	NA	0	1	-0.0977845	7.18877	7.49471
ABL2	NA	0	1	0.061207	5.34039	6.21647
ABLIM1	NA	-0.0616311	1	-0.136404	12.1148	12.2964
ABLIM2	NA	-0.257104	1	-1.15068	0.199712	0.0978453
ABLIM3	NA	-0.326665	1	-0.421022	16.0864	13.4033
ABO	NA	0	1	-0.187206	0	0
ABP1	NA	0.345378	1	0.707612	1.32832	2.42892
ABR	NA	0.339251	1	0.423457	11.2038	16.7655
ABRA	NA	0	1	-1.18721	0.00922111	0
ABRACL	NA	-0.704995	1	-0.809592	78.0181	49.6494
ABT1	NA	-0.0902716	1	-0.226312	13.8365	13.195
ABTB1	NA	0	1	0.317099	1.7583	2.44898
ABTB2	NA	1.02721	1	1.15549	4.85316	12.0688
ACAA1	NA	-1.24628	1	-1.39099	22.3021	9.48006
ACAA2	NA	-0.927557	1	-1.03285	36.9632	20.1488
ACACA	NA	0	1	0.0560509	11.334	13.1459
ACACB	NA	0.238777	1	0.465614	0.966485	1.49049
ACAD10	NA	0.0887294	1	0.346042	1.74988	2.48412
ACAD11	NA	0.220905	1	0.4029	3.99206	5.89201
ACAD8	NA	-0.0724136	1	-0.300547	5.18052	4.69182
ACAD9	NA	0.0692485	1	0.176758	15.9145	20.0715
ACADL	NA	0	1	2.81279	0	0.0699539
ACADM	NA	-1.34084	1	-1.42424	52.2272	21.7053
ACADS	NA	0	1	-0.0519782	2.27852	2.45331
ACADSB	NA	0	1	-0.141308	4.09499	4.14238
ACADVL	NA	-0.301344	1	-0.355725	89.6925	78.1963
ACAN	NA	0	1	-0.187206	0	0
ACAP1	NA	-0.486965	1	-1.61605	0.34427	0.11906
ACAP2	NA	-0.703364	1	-0.78003	16.9406	11.005
ACAP3	NA	0.126559	1	0.339829	2.79689	3.95198
ACAT1	NA	0.0335544	1	0.157553	15.5059	19.2982
ACAT2	NA	0	1	-0.0830791	49.6438	52.286
ACBD3	NA	-0.0803765	1	-0.157505	26.7056	26.7124
ACBD4	NA	0	1	0.0216085	1.11494	1.26404
ACBD5	NA	0	1	0.00596317	6.44554	7.22151
ACBD6	NA	0.143276	1	0.265996	20.2091	27.1163
ACBD7	NA	1.96158	1	2.63722	0.173319	1.24787
ACCS	NA	0.277939	1	0.730332	0.90053	1.67655
ACCSL	NA	0	1	0.812794	0	0.0136723
ACD	NA	1.18714	1	1.39925	3.95797	11.671
ACE	NA	-0.777291	1	-1.71077	0.218964	0.0715183
ACE2	NA	0.626609	1	1.16274	0.362061	0.915308
ACER1	NA	0	1	0.812794	0	0.022871
ACER2	NA	0	1	-0.42928	1.08632	0.898671
ACER3	NA	0	1	-0.026795	8.11573	8.88821
ACHE	NA	0	1	0.397757	0.0429404	0.0673212
ACIN1	NA	0	1	0.0332757	29.3007	33.4523
ACLY	NA	-0.0235077	1	-0.084383	34.2683	36.0592
ACMSD	NA	0	1	-0.602243	0.223475	0.159255
ACN9	NA	-0.0113316	1	-0.164651	11.7407	11.6857
ACO1	NA	1.04372	1	1.16718	7.22911	18.1227
ACO2	NA	0.1684	1	0.254822	24.1535	32.1553
ACOT1	NA	0.123672	1	0.373428	4.72096	6.83018
ACOT11	NA	0	1	0.0868533	5.36207	6.35482
ACOT12	NA	0	1	-0.187206	0	0
ACOT13	NA	0.125104	1	0.21201	15.0994	19.5138
ACOT2	NA	0.0257437	1	0.215249	7.84699	10.1675
ACOT4	NA	0.578077	1	0.836064	3.81235	7.6084
ACOT6	NA	0	1	0.227832	0.20235	0.272629
ACOT7	NA	0.00678961	1	0.122642	16.0512	19.4986
ACOT8	NA	0.0827363	1	0.268474	12.1228	16.2987
ACOT9	NA	0	1	0.0602824	22.851	26.5838
ACOX1	NA	-0.115802	1	-0.24437	4.4543	4.19492
ACOX2	NA	-0.301103	1	-0.615002	2.90354	2.11225
ACOX3	NA	0	1	-0.19313	2.14717	2.09528
ACOXL	NA	0	1	-0.232293	2.77172	2.63202
ACP1	NA	-0.742629	1	-0.813286	77.0619	48.921
ACP2	NA	0.264697	1	0.456884	5.4151	8.29812
ACP5	NA	0	1	-0.187206	0.0140304	0.0137478
ACP6	NA	-0.01511	1	-0.203022	9.00341	8.72577
ACPL2	NA	-1.67857	1	-1.96101	4.74209	1.3533
ACPP	NA	0	1	0.611161	0.14633	0.25418
ACPT	NA	0	1	-1.77217	0.0377059	0
ACR	NA	0	1	0.812794	0	0.0181632
ACRBP	NA	0	1	0.0351869	0.0673249	0.0791631
ACRC	NA	0	1	-0.288489	0.46347	0.422818
ACRV1	NA	0	1	-0.0172805	0.151289	0.16942
ACSBG1	NA	0	1	-0.428214	0.102262	0.083502
ACSBG2	NA	0	1	0.205112	0.140459	0.183507
ACSF2	NA	0.600569	1	0.730755	11.3761	21.0716
ACSF3	NA	0.22667	1	0.493726	1.73777	2.73394
ACSL1	NA	0	1	-0.0794543	22.198	23.4383
ACSL3	NA	-0.379525	1	-0.421494	80.954	67.4328
ACSL4	NA	-0.197132	1	-0.255508	32.2161	30.1075
ACSL5	NA	-1.58527	1	-1.87321	3.70343	1.12322
ACSL6	NA	0	1	-1.77217	0.00734489	0
ACSM1	NA	0	1	1.39776	0	0.0242648
ACSM2A	NA	0	1	-0.187206	0	0
ACSM2B	NA	0	1	-0.187206	0	0
ACSM3	NA	0	1	0.0104751	1.57402	1.77042
ACSM4	NA	0	1	0.397757	0.335103	0.499671
ACSM5	NA	0	1	-0.187206	0	0
ACSS1	NA	-0.521789	1	-0.741953	3.2134	2.14178
ACSS2	NA	0.977288	1	1.13662	4.82766	11.8534
ACSS3	NA	0.823844	1	3.81279	0	0.123064
ACTA1	NA	0.00174537	1	0.15436	14.6378	18.179
ACTA2	NA	-0.0728551	1	-1.35713	0.356709	0.147877
ACTB	NA	0.265119	1	0.28013	1206.6	1634.6
ACTBL2	NA	0	1	0.612496	0.236317	0.40968
ACTC1	NA	-0.880593	1	-1.27719	1.47157	0.673804
ACTG1	NA	-1.21042	1	-1.22329	2501.28	1195.18
ACTG1P4	NA	-0.365097	1	-0.638003	4.52063	3.2375
ACTG2	NA	0	1	0.812794	0.0381592	0.0934771
ACTL10	NA	0	1	1.01443	0.112699	0.26994
ACTL6A	NA	-0.0270147	1	-0.0808116	100.088	105.579
ACTL6B	NA	0	1	0.812794	0	0.0162532
ACTL7A	NA	0	1	0.812794	0	0.0173647
ACTL7B	NA	0	1	-0.187206	0	0
ACTL8	NA	-2.33812	1	-4.06167	0.586772	0.0267422
ACTL9	NA	0	1	-0.187206	0	0
ACTN1	NA	-0.293093	1	-0.344985	59.2236	52.0186
ACTN2	NA	0	1	-1.18721	0.00560842	0
ACTN3	NA	0	1	0.397757	0.115553	0.174194
ACTN4	NA	-0.458944	1	-0.494441	128.304	101.605
ACTR10	NA	0	1	-0.0612	23.6992	25.3423
ACTR1A	NA	0	1	0.0629158	32.3956	37.7541
ACTR1B	NA	0	1	0.0640749	20.0865	23.4289
ACTR2	NA	-0.994232	1	-1.02456	219.55	120.398
ACTR3	NA	-0.389433	1	-0.426206	169.89	141.053
ACTR3B	NA	0	1	-0.0646389	7.02143	7.49111
ACTR3BP2	NA	0	1	-0.187206	0	0
ACTR3BP5	NA	0	1	-0.187206	0	0
ACTR3C	NA	-0.193331	1	-0.447222	6.81371	5.57252
ACTR5	NA	0.944357	1	1.16871	3.08345	7.74915
ACTR6	NA	-0.129511	1	-0.257544	20.3594	18.9994
ACTR8	NA	0	1	0.0287437	3.80784	4.33474
ACTRT1	NA	0	1	-0.187206	0	0
ACTRT2	NA	0	1	-0.187206	0	0
ACTRT3	NA	0.0580334	1	0.566884	0.836778	1.39139
ACVR1	NA	-0.0286031	1	-0.281106	2.97036	2.72664
ACVR1B	NA	-0.204031	1	-0.33729	7.05268	6.22737
ACVR1C	NA	0	1	1.39776	0	0.00548278
ACVR2A	NA	-0.0332919	1	-0.283154	1.80147	1.65131
ACVR2B	NA	-1.18391	1	-1.39194	1.87118	0.794227
ACVR2B-AS1	NA	0	1	0.112355	0.121072	0.148293
ACVRL1	NA	0.643167	1	2.22783	0.0288317	0.175157
ACY1	NA	-0.894675	1	-1.11109	10.3214	5.32373
ACY3	NA	0	1	-0.187206	0	0
ACYP1	NA	-1.55913	1	-1.71995	61.2292	20.7121
ACYP2	NA	-0.517347	1	-0.875619	4.63427	2.8101
ADA	NA	0.797428	1	1.0225	5.12209	11.6297
ADAD1	NA	0	1	-0.187206	0	0
ADAD2	NA	0	1	-0.187206	0	0
ADAL	NA	0	1	0.066551	2.98952	3.49387
ADAM10	NA	0.000535736	1	0.060511	37.242	43.3293
ADAM11	NA	2.30159	1	4.13472	0.00576896	0.220459
ADAM12	NA	-0.175756	1	-0.336928	3.3176	2.93
ADAM15	NA	-0.341788	1	-0.424316	30.7701	25.5797
ADAM17	NA	-0.631579	1	-0.700625	40.8335	28.0282
ADAM18	NA	0	1	-0.187206	0	0
ADAM19	NA	0	1	-0.201705	1.17159	1.13648
ADAM1A	NA	-0.146982	1	-0.623305	1.01937	0.735994
ADAM2	NA	0	1	-0.187206	0	0
ADAM20	NA	0	1	0.227832	0.0181912	0.0267374
ADAM20P1	NA	0	1	-0.772168	0.0167292	0.00819618
ADAM21	NA	-1.6769	1	-3.46022	0.266914	0.0186814
ADAM21P1	NA	-0.518815	1	-2.35713	0.210695	0.0364328
ADAM22	NA	0.510497	1	0.696828	1.31114	2.37323
ADAM23	NA	4.99223	1	5.74796	0.124893	7.97907
ADAM28	NA	0	1	-0.772168	0.0552364	0.0338276
ADAM29	NA	0	1	-0.187206	0	0
ADAM30	NA	0	1	-0.187206	0	0
ADAM32	NA	-0.465288	1	-1.90967	0.297997	0.0821241
ADAM33	NA	0	1	-0.187206	0	0
ADAM3A	NA	0	1	-0.187206	0	0
ADAM5	NA	0	1	-0.187206	0	0
ADAM6	NA	0	1	-0.187206	0	0
ADAM7	NA	0	1	-0.187206	0	0
ADAM8	NA	-0.334487	1	-0.536603	4.78511	3.67864
ADAM9	NA	0.641093	1	0.669723	131.827	233.959
ADAMDEC1	NA	0	1	-0.187206	0	0
ADAMTS1	NA	0	1	0.397757	0.0054601	0.0107003
ADAMTS10	NA	0	1	2.13472	0	0.0234917
ADAMTS12	NA	3.3772	1	4.04336	0.107649	2.06945
ADAMTS13	NA	0	1	0.175365	0.0290782	0.0379902
ADAMTS14	NA	0.755105	1	1.35928	0.178396	0.519688
ADAMTS15	NA	0	1	2.39776	0	0.02192
ADAMTS16	NA	-0.370794	1	-0.566794	3.4156	2.57141
ADAMTS17	NA	0	1	-0.683163	0.216605	0.149357
ADAMTS18	NA	0	1	2.13472	0	0.0168331
ADAMTS19	NA	0	1	-0.187206	0	0
ADAMTS2	NA	0	1	-1.18721	0.00359193	0
ADAMTS20	NA	0	1	0.871688	0.0487257	0.10417
ADAMTS3	NA	0	1	-0.187206	0	0
ADAMTS4	NA	0	1	-0.187206	0	0
ADAMTS5	NA	0	1	-0.187206	0	0
ADAMTS6	NA	0	1	0.812794	0.0209645	0.0445084
ADAMTS7	NA	1.08819	1	2.2841	0.0462567	0.271952
ADAMTS8	NA	0	1	-0.187206	0	0
ADAMTS9	NA	1.35445	1	3.27223	0.00347305	0.0714655
ADAMTS9-AS2	NA	0	1	-0.187206	0	0
ADAMTSL1	NA	0	1	-0.187206	0	0
ADAMTSL2	NA	0	1	-0.865277	0.043011	0.0240828
ADAMTSL3	NA	0	1	1.22783	0.00692432	0.0237471
ADAMTSL4	NA	1.91191	1	2.10541	2.04979	9.86314
ADAMTSL5	NA	0	1	0.127668	0.719983	0.879679
ADAP1	NA	2.21838	1	2.38839	4.77932	27.9699
ADAP2	NA	2.4933	1	4.07958	0.0277137	0.687942
ADAR	NA	0.472125	1	0.518013	30.7948	49.1988
ADARB1	NA	0	1	0.196123	0.813918	1.04132
ADARB2	NA	0	1	0.812794	0	0.00295319
ADARB2-AS1	NA	0	1	-0.187206	0	0
ADAT1	NA	0.800757	1	0.938679	5.98399	12.8044
ADAT2	NA	-0.775924	1	-1.08533	1.32803	0.696406
ADAT3	NA	0	1	0.324693	0.851856	1.19693
ADC	NA	0	1	0.900257	0.0814687	0.182465
ADCK1	NA	-0.311124	1	-0.562523	4.60383	3.47524
ADCK2	NA	0.347629	1	0.533484	5.54306	8.95767
ADCK3	NA	0.0283403	1	0.187612	6.78299	8.62075
ADCK4	NA	-0.506528	1	-0.74308	4.98339	3.31848
ADCK5	NA	0.0281392	1	0.387633	1.8389	2.69012
ADCY1	NA	0	1	-1.18721	0.0182873	0.00796403
ADCY10	NA	0	1	1.27223	0.0140536	0.0459022
ADCY10P1	NA	0	1	-0.723258	0.155627	0.103477
ADCY2	NA	0	1	-0.187206	0	0
ADCY3	NA	-0.857157	1	-0.944592	22.7376	13.1777
ADCY4	NA	0	1	0.812794	0	0.00668914
ADCY5	NA	0	1	0.42137	0.405865	0.608469
ADCY6	NA	-0.0313275	1	-0.148011	6.19139	6.2339
ADCY7	NA	-0.0732749	1	-0.186387	7.2817	7.13914
ADCY8	NA	0	1	-0.187206	0	0
ADCY9	NA	0	1	-0.111317	2.00478	2.07068
ADCYAP1	NA	0	1	1.39776	0	0.0151868
ADCYAP1R1	NA	0	1	-0.187206	0	0
ADD1	NA	-0.132924	1	-0.217282	19.9003	19.0971
ADD2	NA	0	1	-2.18721	0.0128193	0
ADD3	NA	-0.81194	1	-0.892867	24.6761	14.8237
ADGB	NA	0	1	-0.187206	0	0
ADH1A	NA	0	1	-0.187206	0	0
ADH1B	NA	0	1	-0.187206	0	0
ADH1C	NA	0	1	-0.187206	0	0
ADH4	NA	0	1	-0.187206	0	0
ADH5	NA	0.0732744	1	0.149725	33.0816	40.9454
ADH6	NA	0	1	-0.187206	0	0
ADH7	NA	0	1	0.812794	0	0.0103811
ADHFE1	NA	0.593687	1	3.62015	0	0.170705
ADI1	NA	-0.295569	1	-0.367736	69.8058	60.3531
ADIG	NA	0	1	-0.187206	0	0
ADIPOQ	NA	0	1	0.812794	0	0.00537559
ADIPOR1	NA	0.658702	1	0.719376	55.4764	101.912
ADIPOR2	NA	0.330655	1	0.394037	29.8399	43.7487
ADIRF	NA	-2.23235	1	-2.61507	17.0433	3.07342
ADK	NA	-0.715171	1	-0.774039	84.3583	55.0316
ADM	NA	1.14652	1	1.28233	14.266	38.7422
ADM2	NA	-0.0775575	1	-0.53298	0.72369	0.556746
ADM5	NA	0	1	-0.149731	1.81564	1.82621
ADNP	NA	0	1	-0.0153816	49.5398	54.6827
ADNP2	NA	-0.172778	1	-0.297131	7.12774	6.47149
ADO	NA	-0.469607	1	-0.576997	15.3161	11.4529
ADORA1	NA	0.24219	1	0.43868	4.12374	6.24008
ADORA2A	NA	-1.09758	1	-2.0352	0.524525	0.135764
ADORA2A-AS1	NA	0	1	-0.772168	0.0337609	0.0198487
ADORA2B	NA	0.00293978	1	0.140687	14.2939	17.5835
ADORA3	NA	0	1	2.13472	0	0.0292061
ADPGK	NA	0.136889	1	0.243783	15.6305	20.6511
ADPGK-AS1	NA	0	1	0.672617	0.241857	0.437514
ADPRH	NA	0.88686	1	1.54976	0.214148	0.716335
ADPRHL1	NA	0	1	0.0464668	2.11527	2.43912
ADPRHL2	NA	-0.746741	1	-0.894953	20.0486	12.0224
ADPRM	NA	0	1	0.0632388	3.51313	4.09809
ADRA1A	NA	0	1	-0.187206	0	0
ADRA1B	NA	-0.0741708	1	-0.428214	2.18572	1.81052
ADRA1D	NA	0	1	-1.77217	0.019051	0
ADRA2A	NA	0	1	-0.187206	0	0
ADRA2B	NA	0	1	0.227832	0.0155511	0.0228569
ADRA2C	NA	1.19802	1	3.13472	0.0129698	0.241465
ADRB1	NA	0	1	0.523288	0.0887315	0.147806
ADRB2	NA	0.177835	1	1.05672	0.223854	0.536179
ADRB3	NA	0	1	-0.187206	0	0
ADRBK1	NA	0	1	-0.0798241	21.1772	22.3548
ADRBK2	NA	4.19339	1	5.82774	0.00560904	0.530374
ADRM1	NA	0.79447	1	0.866555	57.586	117.157
ADSL	NA	0.659388	1	0.757589	28.547	53.8587
ADSS	NA	-0.150645	1	-0.209965	58.8958	56.8065
ADSSL1	NA	2.77895	1	4.35195	0.0366626	1.10168
ADTRP	NA	0	1	0.256401	2.03652	2.71871
AEBP1	NA	0	1	-1.35713	0.0497818	0.0182923
AEBP2	NA	0	1	0.0290445	12.0648	13.7343
AEN	NA	0	1	0.0830039	9.52718	11.2599
AES	NA	-0.14229	1	-0.208617	67.4149	65.0841
AFAP1	NA	0	1	0.0135427	6.017	6.77654
AFAP1-AS1	NA	-0.638913	1	-0.702513	25.1968	17.2727
AFAP1L1	NA	-0.335519	1	-0.512262	4.86556	3.80461
AFAP1L2	NA	0.267456	1	0.401466	6.6106	9.74441
AFF1	NA	-0.304605	1	-0.446254	3.21197	2.62958
AFF2	NA	0	1	-0.549776	0.0146295	0.0107512
AFF3	NA	0	1	-1.77217	0.00618484	0
AFF4	NA	-0.510539	1	-0.571581	18.4259	13.8314
AFG3L1P	NA	0.0078529	1	0.193036	3.74775	4.78163
AFG3L2	NA	-0.370746	1	-0.455523	27.2705	22.1851
AFM	NA	0	1	-0.187206	0	0
AFMID	NA	0	1	0.144638	3.39775	4.19335
AFP	NA	0	1	-0.187206	0	0
AFTPH	NA	-0.410258	1	-0.485176	27.4891	21.9082
AGA	NA	0	1	0.0345641	11.9847	13.6966
AGAP1	NA	0	1	-0.042782	9.1218	9.87945
AGAP11	NA	0	1	0.0124321	2.26985	2.5554
AGAP2	NA	0	1	-0.0802903	0.483872	0.510915
AGAP2-AS1	NA	-0.0816192	1	-0.434218	3.25108	2.68177
AGAP3	NA	0.0270854	1	0.15093	8.01784	9.93303
AGAP4	NA	0	1	-0.0755602	8.169	8.64938
AGAP5	NA	0	1	-0.108829	6.36444	6.58502
AGAP6	NA	-0.0917829	1	-0.257853	7.65879	7.14551
AGAP7	NA	0	1	-0.0395284	6.99935	7.59875
AGAP8	NA	0	1	-0.0733208	8.03823	8.52417
AGAP9	NA	0	1	-0.118384	6.52162	6.70304
AGBL1	NA	0	1	-0.187206	0	0
AGBL2	NA	0	1	0.0840965	0.40287	0.477865
AGBL3	NA	-0.434828	1	-1.18721	0.395336	0.190166
AGBL4	NA	0	1	-0.187206	0	0
AGBL5	NA	-0.50925	1	-0.586863	32.5882	24.2039
AGER	NA	0	1	-0.169284	0.156441	0.155231
AGFG1	NA	-0.00827147	1	-0.0790327	12.6132	13.3218
AGFG2	NA	0.826692	1	1.02629	2.07974	4.73259
AGGF1	NA	0.105081	1	0.20298	11.6215	14.9257
AGK	NA	-0.359677	1	-0.474591	16.383	13.1522
AGL	NA	-1.19262	1	-1.28695	12.1644	5.55997
AGMAT	NA	0	1	0.227832	0.0644133	0.0867849
AGMO	NA	0	1	-0.187206	0	0
AGO1	NA	-1.51421	1	-1.61249	14.3887	5.24758
AGO2	NA	-0.815617	1	-0.944181	13.1618	7.6286
AGO3	NA	-0.790006	1	-0.972806	6.29822	3.57723
AGO4	NA	-0.539115	1	-0.7422	2.39561	1.59664
AGPAT1	NA	-0.466932	1	-0.572508	3.58328	2.68783
AGPAT2	NA	0	1	-0.0544031	16.487	17.7143
AGPAT3	NA	-0.416985	1	-0.515507	10.0212	7.82013
AGPAT4	NA	0	1	-0.239673	0.0870242	0.0821137
AGPAT4-IT1	NA	0	1	-1.77217	0.0274392	0
AGPAT5	NA	-0.970009	1	-1.06292	16.8732	9.00841
AGPAT6	NA	0.168112	1	0.283952	5.77926	7.85154
AGPAT9	NA	0	1	0.00907811	27.7701	31.1781
AGPHD1	NA	0	1	-0.397423	2.26983	1.91997
AGPS	NA	-0.423809	1	-0.479256	26.9521	21.569
AGR2	NA	-1.03747	1	-1.19241	35.8578	17.4919
AGR3	NA	0	1	-0.187206	0	0
AGRN	NA	-0.0578417	1	-0.110609	27.3327	28.2428
AGRP	NA	0	1	-1.18721	0.0332395	0
AGT	NA	0	1	0.812794	0	0.00964107
AGTPBP1	NA	0.832676	1	0.983866	4.01124	8.85764
AGTR1	NA	0	1	-0.187206	0	0
AGTR2	NA	0	1	-0.187206	0	0
AGTRAP	NA	0.574295	1	0.739776	12.2412	22.8229
AGXT	NA	0	1	-1.18721	0.0158917	0
AGXT2	NA	0	1	-0.187206	0	0
AGXT2L1	NA	0	1	-0.187206	0	0
AGXT2L2	NA	-0.745051	1	-1.0984	3.16648	1.64407
AHCTF1	NA	-0.117963	1	-0.157614	41.7394	41.7466
AHCY	NA	0.514974	1	0.557028	101.43	166.489
AHCYL1	NA	-0.427169	1	-0.469845	69.9843	56.3738
AHCYL2	NA	0.250786	1	0.374446	5.3884	7.79497
AHDC1	NA	0.230605	1	0.413298	2.16185	3.21388
AHI1	NA	-0.852259	1	-1.03308	4.08179	2.22341
AHNAK	NA	-0.25279	1	-0.275635	58.6933	54.0921
AHNAK2	NA	2.59116	1	2.78251	0.457517	3.52123
AHR	NA	-0.175888	1	-0.261039	12.9515	12.0574
AHRR	NA	-0.929622	1	-1.28909	1.18001	0.53636
AHSA1	NA	-0.787398	1	-0.826591	339.295	213.43
AHSA2	NA	-0.35772	1	-0.534645	6.80326	5.23779
AHSG	NA	0	1	0.54976	0.0322885	0.0632768
AHSP	NA	0	1	-0.187206	0	0
AICDA	NA	0	1	-1.18721	0.0090891	0
AIDA	NA	0	1	-0.0535541	55.8672	60.0567
AIF1	NA	0	1	0.272226	0.106358	0.144299
AIF1L	NA	0.587837	1	0.668376	19.2131	34.0716
AIFM1	NA	-0.750927	1	-0.825828	39.8684	25.0901
AIFM2	NA	-0.164632	1	-0.271813	15.7683	14.5703
AIFM3	NA	0	1	0.202741	0.281273	0.364198
AIG1	NA	0	1	0.116598	14.3752	17.3916
AIM1	NA	-0.762205	1	-0.81745	31.5016	19.9411
AIM1L	NA	0	1	0.0204264	1.96575	2.22505
AIM2	NA	0	1	-0.187206	0	0
AIMP1	NA	0	1	0.066492	24.5458	28.6772
AIMP2	NA	0.93512	1	1.02822	38.2695	87.1028
AIP	NA	-0.0137895	1	-0.146595	25.951	26.155
AIPL1	NA	0	1	-0.187206	0	0
AIRE	NA	0	1	-0.187206	0	0
AJAP1	NA	0	1	-0.187206	0	0
AJUBA	NA	0.249852	1	0.34517	11.1635	15.8231
AK1	NA	-0.392281	1	-0.590632	7.38538	5.46868
AK2	NA	-0.550576	1	-0.589245	76.8185	56.9636
AK3	NA	-0.9647	1	-1.11461	7.87512	4.05483
AK4	NA	-1.19861	1	-1.25778	34.8135	16.2401
AK5	NA	-0.123585	1	-0.796015	0.351487	0.223866
AK7	NA	2.76052	1	4.43729	0.0191805	0.68599
AK8	NA	1.2117	1	1.98272	0.229109	1.05159
AK9	NA	-0.506762	1	-0.915904	0.581743	0.342677
AKAP1	NA	0	1	0.0643484	20.7178	24.1687
AKAP10	NA	0	1	0.043557	12.3927	14.2509
AKAP11	NA	-1.17072	1	-1.23975	18.4651	8.7218
AKAP12	NA	-1.64984	1	-1.7301	19.5295	6.5656
AKAP13	NA	-0.310914	1	-0.401156	5.66804	4.78817
AKAP14	NA	0	1	1.39776	0.0556907	0.218277
AKAP17A	NA	-0.328565	1	-0.479954	4.21441	3.37044
AKAP2	NA	1.28952	1	1.37654	7.02314	20.3507
AKAP3	NA	0	1	-0.772168	0.0672714	0.041198
AKAP4	NA	0	1	-0.187206	0	0
AKAP5	NA	0.0681723	1	0.717217	0.14876	0.276186
AKAP6	NA	0	1	0.362992	0.271381	0.390491
AKAP7	NA	3.47181	1	5.12265	0.0146749	0.848386
AKAP8	NA	-0.251131	1	-0.369636	12.2423	10.5701
AKAP8L	NA	0.119311	1	0.278786	9.09365	12.3123
AKAP9	NA	-0.0244116	1	-0.108042	6.39204	6.61672
AKIP1	NA	0.546161	1	0.733135	8.02733	14.9008
AKIRIN1	NA	-0.728172	1	-0.792128	64.4003	41.4879
AKIRIN2	NA	-0.144773	1	-0.265108	20.9916	19.487
AKNA	NA	0	1	0.195652	0.698249	0.893154
AKNAD1	NA	0	1	0.812794	0.0583217	0.122459
AKR1A1	NA	0.107653	1	0.221195	24.4949	31.8605
AKR1B1	NA	0.383013	1	0.401558	989.313	1457.93
AKR1B10	NA	0.199287	1	0.221491	636.767	828.284
AKR1B15	NA	0.176594	1	0.235892	87.1554	114.51
AKR1C1	NA	0.490152	1	0.512307	681.667	1084.72
AKR1C2	NA	0.0902146	1	0.1137	438.704	529.567
AKR1C3	NA	0.0366919	1	0.0683751	427.419	499.99
AKR1C4	NA	0.101154	1	0.175365	77.2287	97.3007
AKR1C6P	NA	0	1	-0.187206	0	0
AKR1CL1	NA	0	1	-0.486766	0.17909	0.140387
AKR1D1	NA	0	1	-1.18721	0.0281125	0.00918214
AKR1E2	NA	0	1	-1.18721	0.0158027	0
AKR7A2	NA	0.37631	1	0.532058	7.14627	11.5344
AKR7A2P1	NA	0	1	-0.187206	0.0191805	0.0187943
AKR7A3	NA	0.631328	1	1.57833	0.286486	1.00256
AKR7L	NA	0	1	0.407538	0.526775	0.785005
AKT1	NA	0.655018	1	0.740621	18.1783	33.8932
AKT1S1	NA	-0.0748657	1	-0.153323	37.6553	37.7741
AKT2	NA	-0.214285	1	-0.290659	19.1756	17.4889
AKT3	NA	0.199485	1	0.265406	15.4667	20.7414
AKTIP	NA	0.161431	1	0.28481	14.4575	19.6538
ALAD	NA	0.535302	1	0.675291	7.01293	12.5004
ALAS1	NA	-1.01672	1	-1.11076	38.1289	19.6923
ALAS2	NA	0	1	-0.187206	0	0
ALB	NA	0	1	-0.187206	0	0
ALCAM	NA	-1.27762	1	-1.31551	99.177	44.4531
ALDH16A1	NA	-0.408533	1	-0.515691	18.0201	14.0601
ALDH18A1	NA	0	1	-0.0245615	24.757	27.1542
ALDH1A1	NA	4.39014	1	4.65541	1.62939	46.1014
ALDH1A2	NA	0	1	1.39776	0	0.0131001
ALDH1A3	NA	1.35383	1	1.39379	67.9451	199.197
ALDH1B1	NA	-0.195733	1	-0.330719	10.737	9.52385
ALDH1L1	NA	-1.24515	1	-1.76289	1.25146	0.4061
ALDH1L2	NA	0	1	0.0538026	0.0336848	0.0396078
ALDH2	NA	1.22486	1	1.88808	0.332846	1.41329
ALDH3A1	NA	0.820033	1	0.889485	38.4414	79.4599
ALDH3A2	NA	0.178651	1	0.221399	71.5796	93.1038
ALDH3B1	NA	1.37598	1	1.51977	6.01505	19.2614
ALDH3B2	NA	0.784213	1	1.02382	2.56877	5.83918
ALDH4A1	NA	0.442184	1	0.749968	1.24103	2.33479
ALDH5A1	NA	0.327827	1	0.445413	6.52802	9.91975
ALDH6A1	NA	-0.417577	1	-0.572578	12.5111	9.38271
ALDH7A1	NA	-0.345197	1	-0.469824	8.23689	6.63428
ALDH8A1	NA	0	1	-1.60224	0.0694936	0.0194555
ALDH9A1	NA	0.498532	1	0.577235	29.1534	48.533
ALDOA	NA	-0.373995	1	-0.396706	370.862	314.276
ALDOB	NA	0	1	-0.187206	0	0
ALDOC	NA	0.382323	1	0.637095	4.07611	7.08376
ALG1	NA	-0.106619	1	-0.218422	11.755	11.2716
ALG10	NA	-0.270484	1	-0.427033	8.10494	6.72422
ALG10B	NA	-0.489252	1	-0.635086	3.1334	2.25024
ALG11	NA	-0.33052	1	-0.476302	11.6035	9.30346
ALG12	NA	0.236038	1	0.449709	4.26995	6.51189
ALG13	NA	0.369263	1	0.494119	4.39775	6.91252
ALG14	NA	-0.236	1	-0.457717	12.0608	9.79336
ALG1L	NA	0	1	-0.354933	2.23343	1.9453
ALG1L2	NA	0	1	-0.111257	1.91314	1.97733
ALG2	NA	0.732343	1	0.849291	10.2718	20.6545
ALG3	NA	-0.0160276	1	-0.116376	30.2717	31.1554
ALG5	NA	-0.30432	1	-0.457055	22.1918	18.0319
ALG6	NA	0	1	-0.121393	6.44855	6.61397
ALG8	NA	-0.67615	1	-0.779939	37.954	24.6552
ALG9	NA	-0.139699	1	-0.337361	2.30863	2.03817
ALK	NA	0	1	0.397757	0.00405346	0.00794369
ALKBH1	NA	-0.520058	1	-0.655321	14.3135	10.1363
ALKBH2	NA	-0.370142	1	-0.554138	16.0389	12.1819
ALKBH3	NA	0.579539	1	0.744138	10.0835	18.857
ALKBH4	NA	0	1	0.191306	2.86157	3.64866
ALKBH5	NA	-0.208604	1	-0.29888	21.2451	19.2661
ALKBH6	NA	0	1	-0.155233	9.25343	9.27086
ALKBH7	NA	0	1	0.201648	5.28505	6.78644
ALKBH8	NA	-0.126625	1	-0.322827	3.82142	3.40796
ALLC	NA	0	1	-0.187206	0	0
ALMS1	NA	-1.26967	1	-1.37118	6.94126	2.9925
ALMS1P	NA	0	1	-1.60224	0.239274	0.078152
ALOX12	NA	0	1	0.156749	0.269242	0.337691
ALOX12B	NA	0.30443	1	1.81279	0.071049	0.30831
ALOX12P2	NA	0	1	-1.77217	0.0183489	0
ALOX15	NA	0	1	0.259051	1.50439	2.01183
ALOX15B	NA	0	1	0.812794	0	0.00916523
ALOX5	NA	0	1	0.0433148	10.558	12.1395
ALOX5AP	NA	0	1	1.54976	0.039992	0.17634
ALOXE3	NA	0.727943	1	1.13796	0.647005	1.59935
ALPI	NA	2.53479	1	3.84622	0.0697116	1.26858
ALPK1	NA	0.443722	1	0.75655	0.793005	1.4989
ALPK2	NA	0	1	-1.18721	0.0104363	0.00340871
ALPK3	NA	-0.0427227	1	-0.337448	0.632722	0.558439
ALPL	NA	0	1	0.812794	0	0.00958536
ALPP	NA	3.62597	1	3.76707	5.11973	77.8882
ALPPL2	NA	3.32154	1	3.56434	1.94484	25.7915
ALS2	NA	0	1	0.00933345	5.62945	6.32159
ALS2CL	NA	0	1	0.0971218	2.17658	2.59832
ALS2CR11	NA	0	1	0.812794	0	0.00335947
ALS2CR12	NA	0	1	0.0929024	0.164001	0.197783
ALS2CR8	NA	0	1	0.0758289	0.313256	0.369168
ALX1	NA	0	1	-0.187206	0	0
ALX3	NA	0	1	0.109187	0.96219	1.16168
ALX4	NA	-0.0578567	1	-0.817972	0.218361	0.136573
ALYREF	NA	0.0925198	1	0.157002	111.835	139.117
AMACR	NA	0.205807	1	0.362258	5.81084	8.3366
AMBN	NA	0	1	-0.187206	0	0
AMBP	NA	0	1	1.81279	0	0.0520941
AMBRA1	NA	-0.171908	1	-0.303303	6.86063	6.20232
AMD1	NA	-0.841925	1	-0.893591	82.116	49.3089
AMDHD1	NA	-0.0927491	1	-0.55148	1.42668	1.08342
AMDHD2	NA	-0.504622	1	-0.777997	4.12682	2.68128
AMELX	NA	0	1	-0.187206	0	0
AMELY	NA	0	1	-0.187206	0	0
AMER1	NA	-0.653284	1	-0.745858	9.72124	6.46626
AMER2	NA	0	1	-0.187206	0	0
AMER3	NA	0	1	-0.187206	0	0
AMFR	NA	-0.184974	1	-0.260753	28.4262	26.4691
AMH	NA	0	1	-0.187206	0.0377526	0.0369925
AMHR2	NA	0.593687	1	3.62015	0	0.173638
AMICA1	NA	0	1	-0.187206	0	0
AMIGO1	NA	0	1	0.147898	2.23015	2.75925
AMIGO2	NA	-0.138804	1	-0.195706	44.8509	43.6896
AMIGO3	NA	-0.102156	1	-0.784446	0.495594	0.318162
AMMECR1	NA	0	1	-0.0482142	21.2076	22.8826
AMMECR1L	NA	0.115813	1	0.216168	10.3951	13.4734
AMN	NA	-0.490134	1	-1.04703	1.58209	0.847033
AMN1	NA	-0.224894	1	-0.426472	7.23335	6.00273
AMOT	NA	5.83565	1	6.35991	0.116901	11.0234
AMOTL1	NA	-0.153613	1	-0.218089	15.4531	14.8212
AMOTL2	NA	0.0593447	1	0.116759	31.4532	38.0493
AMPD1	NA	0	1	-1.18721	0.0105548	0
AMPD2	NA	-0.802415	1	-0.954403	7.22476	4.15724
AMPD3	NA	0.31382	1	0.512019	2.04631	3.2583
AMPH	NA	0	1	-0.187206	0	0
AMT	NA	-0.588684	1	-1.20428	0.968744	0.463319
AMTN	NA	0	1	0.812794	0	0.0249835
AMY1A	NA	0	1	-0.865277	0.0878718	0.0492014
AMY1B	NA	0	1	-0.672632	0.0828997	0.0541536
AMY1C	NA	0	1	-0.672632	0.0819192	0.0535131
AMY2A	NA	0	1	0.227832	0.0311213	0.0457419
AMY2B	NA	0	1	-0.620165	0.617683	0.44537
AMZ1	NA	0	1	0.397757	0.0172559	0.0281807
AMZ2	NA	0.5297	1	0.620342	27.4086	47.0149
AMZ2P1	NA	0.161023	1	0.420477	2.00681	3.0002
ANAPC1	NA	-0.298275	1	-0.367452	20.1791	17.4501
ANAPC10	NA	0.31336	1	0.532548	10.825	17.4873
ANAPC11	NA	0	1	-0.015743	38.9526	42.9874
ANAPC13	NA	0	1	0.0183067	36.7275	41.4997
ANAPC15	NA	-0.292739	1	-0.411406	49.7821	41.7548
ANAPC16	NA	-0.553338	1	-0.622297	39.5119	28.6346
ANAPC1P1	NA	-0.3033	1	-0.494032	9.86545	7.81213
ANAPC2	NA	0.446306	1	0.62837	4.9285	8.5065
ANAPC4	NA	0	1	-0.0540909	7.95493	8.54908
ANAPC5	NA	-0.114867	1	-0.183307	44.6456	43.8651
ANAPC7	NA	0	1	0.00232921	19.0044	21.2371
ANG	NA	0.535024	1	2.13472	0.0959023	0.545033
ANGEL1	NA	-0.56809	1	-0.689575	11.3168	7.82644
ANGEL2	NA	0	1	0.0478474	4.68678	5.40599
ANGPT1	NA	0	1	-0.264826	1.2235	1.13577
ANGPT2	NA	0	1	-1.77217	0.00964304	0
ANGPT4	NA	0	1	0.812794	0	0.0129535
ANGPTL1	NA	0	1	-0.187206	0	0
ANGPTL2	NA	0	1	-1.18721	0.0213283	0.00696629
ANGPTL3	NA	0	1	-0.187206	0	0
ANGPTL4	NA	-0.358801	1	-1.18721	0.600511	0.287672
ANGPTL5	NA	0	1	0.812794	0.0107242	0.0315248
ANGPTL6	NA	-0.00598421	1	-0.435133	1.80513	1.48739
ANGPTL7	NA	0	1	-0.187206	0	0
ANHX	NA	0	1	-0.187206	0	0
ANK1	NA	0	1	-0.490598	0.155965	0.123332
ANK2	NA	3.08712	1	5.87888	0	0.113099
ANK3	NA	-0.461123	1	-0.574229	2.72507	2.04161
ANKAR	NA	0	1	0.20136	0.310536	0.400076
ANKDD1A	NA	-0.166489	1	-0.566619	1.29749	0.975514
ANKEF1	NA	0.388638	1	0.507181	8.53584	13.5386
ANKFN1	NA	0	1	1.39776	0	0.0205141
ANKFY1	NA	0.34591	1	0.423314	9.87528	14.7757
ANKH	NA	-0.0872659	1	-0.209043	4.73428	4.56922
ANKHD1	NA	0	1	0.022487	17.6114	19.9569
ANKHD1-EIF4EBP3	NA	0	1	0.00116786	17.4866	19.5248
ANKIB1	NA	-0.131617	1	-0.203351	18.3832	17.8126
ANKK1	NA	0	1	1.39776	0	0.0195703
ANKLE1	NA	0	1	-0.656691	0.134198	0.0928204
ANKLE2	NA	0	1	-0.0565858	17.7275	19.0171
ANKMY1	NA	0.786023	1	1.05642	1.57367	3.66129
ANKMY2	NA	0	1	-0.00118204	10.0288	11.1806
ANKRA2	NA	0.262667	1	0.50909	3.39678	5.40013
ANKRD1	NA	0.258962	1	0.620149	1.68528	2.8993
ANKRD10	NA	-0.322895	1	-0.512211	7.15537	5.59507
ANKRD11	NA	-0.336854	1	-0.451001	5.17507	4.22304
ANKRD12	NA	-0.135726	1	-0.268506	2.86876	2.65685
ANKRD13A	NA	-0.387017	1	-0.488737	15.7386	12.5118
ANKRD13B	NA	0	1	0.171785	2.14492	2.69775
ANKRD13C	NA	-0.32196	1	-0.439989	7.91379	6.50741
ANKRD13D	NA	-0.239711	1	-0.416053	8.73265	7.30006
ANKRD16	NA	0.374647	1	0.729056	1.27071	2.35819
ANKRD17	NA	-0.19576	1	-0.262494	14.0613	13.0775
ANKRD18A	NA	0.11691	1	0.424909	1.3044	1.95714
ANKRD18B	NA	0	1	-0.0598867	2.2668	2.4267
ANKRD18DP	NA	0	1	1.30756	0.08772	0.257861
ANKRD19P	NA	0	1	0.0246625	23.7878	26.9977
ANKRD2	NA	0.728515	1	1.09365	1.97769	4.7332
ANKRD20A1	NA	0	1	0.134723	0.0216989	0.0283493
ANKRD20A11P	NA	0	1	0.812794	0.0699585	0.15995
ANKRD20A2	NA	0	1	0.227832	0.0144659	0.021262
ANKRD20A3	NA	0	1	0.54976	0.0128128	0.0251096
ANKRD20A4	NA	0	1	1.13472	0.00722063	0.0283009
ANKRD20A5P	NA	0	1	0.459158	0.308274	0.476594
ANKRD20A8P	NA	0	1	1.81279	0.0069196	0.0474619
ANKRD20A9P	NA	0	1	0.290116	0.102751	0.140424
ANKRD22	NA	-0.684921	1	-0.850977	6.64999	4.11082
ANKRD23	NA	0	1	0.610302	0.40325	0.693888
ANKRD24	NA	1.33648	1	2.84254	0.0315387	0.296675
ANKRD26	NA	0.0474788	1	0.249686	1.77566	2.35658
ANKRD26P1	NA	0	1	-1.18721	0.00414747	0
ANKRD26P3	NA	0	1	-0.187206	0	0
ANKRD27	NA	0.0498692	1	0.14317	13.2022	16.2668
ANKRD28	NA	-0.796265	1	-0.874326	18.4017	11.1976
ANKRD29	NA	0	1	-0.187206	0.245794	0.240844
ANKRD30A	NA	0	1	-0.187206	0	0
ANKRD30B	NA	0	1	0.812794	0	0.00538956
ANKRD30BL	NA	-1.28071	1	-1.53026	7.23896	2.78907
ANKRD30BP2	NA	0	1	-0.187206	0	0
ANKRD30BP3	NA	0	1	-0.187206	0	0
ANKRD31	NA	0	1	-0.0717283	0.298715	0.317435
ANKRD32	NA	0.240788	1	0.369493	7.54589	10.8788
ANKRD33	NA	0	1	-0.187206	0	0
ANKRD33B	NA	-0.617163	1	-0.797347	2.35637	1.51173
ANKRD34A	NA	0	1	0.060722	0.105461	0.124005
ANKRD34B	NA	-0.0882073	1	-0.89175	0.277505	0.164415
ANKRD34C	NA	0	1	-0.187206	0	0
ANKRD35	NA	0.953219	1	1.53862	0.286948	0.947101
ANKRD36	NA	0.157978	1	0.32442	2.77529	3.87863
ANKRD36B	NA	0.22765	1	0.42495	2.00241	3.00133
ANKRD36BP1	NA	-0.0516647	1	-0.444806	2.16887	1.77548
ANKRD36BP2	NA	0	1	-0.277403	0.469733	0.431507
ANKRD37	NA	0	1	-0.319201	4.94848	4.42257
ANKRD39	NA	0.0579959	1	0.325188	7.46577	10.4467
ANKRD40	NA	-0.0373209	1	-0.123519	18.0792	18.515
ANKRD42	NA	0.197051	1	0.587235	1.12007	1.88424
ANKRD44	NA	0.494235	1	0.8775	0.425284	0.875884
ANKRD45	NA	0	1	0.620149	0.028523	0.0558973
ANKRD46	NA	-0.0964573	1	-0.281161	6.22309	5.71275
ANKRD49	NA	0	1	-0.146468	5.57222	5.61677
ANKRD50	NA	-0.167201	1	-0.273786	5.89479	5.43949
ANKRD52	NA	0.0590411	1	0.132346	11.0487	13.5112
ANKRD53	NA	0	1	-1.77217	0.0239575	0
ANKRD54	NA	0.468491	1	0.630341	8.03346	13.8822
ANKRD55	NA	0	1	-1.99456	0.0609479	0.00995344
ANKRD6	NA	-0.928628	1	-1.41938	0.628884	0.259903
ANKRD62P1-PARP4P3	NA	0	1	-0.627778	0.29721	0.210329
ANKRD63	NA	0	1	-0.187206	0	0
ANKRD65	NA	0	1	-0.187206	0.0115853	0.011352
ANKRD66	NA	0	1	-0.187206	0	0
ANKRD7	NA	0	1	0.812794	0	0.0183372
ANKRD9	NA	0	1	-0.0780068	7.73093	8.1721
ANKS1A	NA	-0.2388	1	-0.350283	7.66527	6.70772
ANKS1B	NA	-0.136188	1	-0.704264	0.268626	0.182968
ANKS3	NA	0	1	-0.303264	1.77154	1.60104
ANKS4B	NA	0	1	2.13472	0	0.0342513
ANKS6	NA	0.552024	1	0.643041	7.48666	13.0459
ANKUB1	NA	0	1	-0.187206	0	0
ANKZF1	NA	-0.260799	1	-0.422214	9.02353	7.51132
ANLN	NA	0.0282895	1	0.0593998	114.091	132.634
ANO1	NA	0.507872	1	0.561487	31.1763	51.3332
ANO10	NA	-0.647068	1	-0.806115	9.93909	6.3386
ANO2	NA	0	1	-0.187206	0	0
ANO3	NA	0	1	-0.187206	0	0
ANO4	NA	0	1	-0.187206	0	0
ANO5	NA	0	1	0.812794	0	0.00373572
ANO6	NA	0.100045	1	0.16442	17.169	21.4675
ANO7	NA	0	1	0.155682	0.228372	0.285311
ANO8	NA	-0.0737326	1	-0.27858	3.38232	3.11045
ANO9	NA	0	1	0.0633379	2.04043	2.38017
ANP32A	NA	-0.358341	1	-0.410345	92.8367	77.9303
ANP32A-IT1	NA	-0.13665	1	-1.95274	0.12384	0.0303366
ANP32AP1	NA	-0.358377	1	-0.509134	38.1612	29.9075
ANP32B	NA	0.561242	1	0.601297	173.6	293.83
ANP32C	NA	-0.0217676	1	-0.307282	10.3381	9.31811
ANP32D	NA	-0.56278	1	-1.18721	5.19442	2.51349
ANP32E	NA	-0.357168	1	-0.403943	79.4655	67.0029
ANPEP	NA	-1.30121	1	-2.85017	0.257428	0.0340871
ANTXR1	NA	-1.27184	1	-1.51021	2.39582	0.936235
ANTXR2	NA	-0.273881	1	-0.693666	0.470219	0.323441
ANXA1	NA	0.609725	1	0.638569	383.429	665.952
ANXA10	NA	1.25656	1	1.64798	1.52686	5.38256
ANXA11	NA	-0.54612	1	-0.603575	73.9058	54.2608
ANXA13	NA	0	1	-0.187206	0	0
ANXA2	NA	0.237488	1	0.25771	668.888	892.184
ANXA2P1	NA	0.185174	1	0.249117	90.3099	119.749
ANXA2P2	NA	0.224698	1	0.250641	563.206	747.553
ANXA2P3	NA	0	1	0.0051284	32.6936	36.6065
ANXA2R	NA	0	1	0.0758289	0.280829	0.33414
ANXA3	NA	0.886423	1	0.960406	46.458	100.872
ANXA4	NA	-1.12088	1	-1.23372	31.7496	15.0556
ANXA5	NA	0.570336	1	0.611096	168.998	287.99
ANXA6	NA	0	1	0.0767394	2.1441	2.52431
ANXA7	NA	-0.0722299	1	-0.124077	94.5282	96.7683
ANXA8	NA	1.05041	1	1.10318	70.4116	168.772
ANXA8L1	NA	1.05431	1	1.10732	72.8058	175.013
ANXA8L2	NA	1.02533	1	1.07671	75.121	176.785
ANXA9	NA	0.0887043	1	0.303179	5.76398	7.93983
AOAH	NA	0	1	-0.187206	0	0
AOC2	NA	0	1	-0.0172805	0.295401	0.326801
AOC3	NA	0	1	0.812794	0.0441651	0.0927339
AOC4	NA	0	1	0.812794	0	0.0120037
AOX1	NA	-0.0317288	1	-0.20206	4.01542	3.89421
AOX2P	NA	0	1	0.54976	0.0340141	0.0599926
AP1AR	NA	0.269754	1	0.365688	17.8673	25.688
AP1B1	NA	-2.02827	1	-2.09909	64.1742	16.7062
AP1B1P1	NA	0	1	-0.187206	0	0
AP1G1	NA	0.510997	1	0.576821	15.234	25.3523
AP1G2	NA	0	1	0.0186278	12.3708	13.9819
AP1M1	NA	0	1	-0.0323625	10.7697	11.7497
AP1M2	NA	0.0819421	1	0.172406	35.3876	44.4949
AP1S1	NA	-0.287856	1	-0.347888	129.461	113.482
AP1S2	NA	0.0977181	1	0.375639	2.66964	3.86933
AP1S3	NA	-0.899672	1	-0.968906	40.3134	22.9747
AP2A1	NA	0	1	0.0773834	19.0662	22.4443
AP2A2	NA	0.0406023	1	0.172429	6.25601	7.86698
AP2B1	NA	0.668435	1	0.713039	38.1519	69.776
AP2M1	NA	-0.613468	1	-0.654395	209.178	148.263
AP2S1	NA	-0.0673126	1	-0.146987	99.8963	100.653
AP3B1	NA	-0.135086	1	-0.208749	26.6437	25.7201
AP3B2	NA	0	1	-0.772168	0.0137085	0.00671622
AP3D1	NA	-0.150382	1	-0.223063	22.5437	21.5474
AP3M1	NA	-0.606962	1	-0.676402	27.0435	18.877
AP3M2	NA	0.272969	1	0.41104	6.72585	9.98056
AP3S1	NA	-0.227877	1	-0.340405	36.9399	32.5475
AP3S2	NA	0	1	0.013159	8.49994	9.5703
AP4B1	NA	-0.0702645	1	-0.213461	11.3275	10.8991
AP4B1-AS1	NA	0	1	-0.0399095	4.48146	4.86479
AP4E1	NA	-0.10305	1	-0.257297	3.62838	3.38655
AP4M1	NA	0	1	-0.0556087	4.82613	5.18186
AP4S1	NA	0.596872	1	0.893284	2.00255	4.16164
AP5B1	NA	-0.0193207	1	-0.192996	4.27343	4.17059
AP5M1	NA	-0.495545	1	-0.600229	19.5693	14.3995
AP5S1	NA	0.370496	1	0.558982	6.45239	10.6136
AP5Z1	NA	0.756665	1	0.952175	1.92337	4.15704
APAF1	NA	-0.281601	1	-0.459077	2.77222	2.24925
APBA1	NA	3.57727	1	6.35195	0	0.347705
APBA2	NA	0	1	-0.187206	0	0
APBA3	NA	0	1	0.100491	1.69457	2.02943
APBB1	NA	0	1	1.01925	0.112408	0.266184
APBB1IP	NA	0	1	-0.187206	0	0
APBB2	NA	-0.180648	1	-0.30385	4.26704	3.85616
APBB3	NA	0.548242	1	1.00422	0.85905	1.93718
APC	NA	-0.262276	1	-0.362176	5.42948	4.71226
APC2	NA	0	1	0.422848	0.140096	0.210816
APCDD1	NA	0	1	-0.187206	0	0
APCDD1L	NA	-2.55516	1	-4.39666	0.293772	0.00799601
APCDD1L-AS1	NA	-0.788085	1	-2.57952	0.242318	0.0356158
APCS	NA	0	1	-0.187206	0	0
APEH	NA	-0.862275	1	-0.947072	38.5804	22.3213
APEX1	NA	0	1	-0.0582895	66.1119	70.8373
APEX2	NA	0.746851	1	0.896522	9.33845	19.4085
APH1A	NA	0.247205	1	0.309268	55.8106	77.1545
APH1B	NA	-0.304081	1	-0.672632	1.18102	0.824903
API5	NA	0.108179	1	0.148505	82.1921	101.639
APIP	NA	0.41498	1	0.531863	26.5052	42.765
APITD1	NA	0.354484	1	0.51681	9.11167	14.5526
APITD1-CORT	NA	0.359048	1	0.599529	3.87228	6.55495
APLF	NA	0	1	0.501865	0.316695	0.504266
APLN	NA	-1.42382	1	-3.0352	0.27569	0.0308729
APLNR	NA	0	1	-0.187206	0	0
APLP1	NA	0.809936	1	1.52175	0.259132	0.853152
APLP2	NA	0	1	-0.0294751	112.102	122.536
APMAP	NA	0.0503701	1	0.104958	78.3802	94.0445
APOA1	NA	0	1	-0.187206	0	0
APOA1BP	NA	0.508567	1	0.608812	39.6669	67.5031
APOA2	NA	0	1	-0.187206	0	0
APOA4	NA	0	1	-0.187206	0	0
APOA5	NA	0	1	-0.187206	0	0
APOB	NA	0	1	-0.187206	0	0
APOBEC1	NA	0	1	-0.187206	0	0
APOBEC2	NA	0	1	-1.0941	0.217582	0.1066
APOBEC3A	NA	0.396131	1	0.655145	4.48456	7.89244
APOBEC3A_B	NA	0.35689	1	0.540458	12.1564	19.7399
APOBEC3B	NA	0.451827	1	0.555871	27.2467	44.6965
APOBEC3C	NA	-0.115691	1	-0.275162	20.8838	19.2517
APOBEC3D	NA	0.535579	1	0.759846	3.36841	6.37251
APOBEC3F	NA	0.133175	1	0.389235	1.42345	2.08229
APOBEC3G	NA	0	1	0.360282	0.346169	0.502014
APOBEC3H	NA	0	1	2.13472	0	0.0870817
APOBEC4	NA	0	1	0.812794	0	0.00895738
APOBR	NA	0	1	0.205112	0.100455	0.131243
APOC1	NA	-0.981867	1	-1.53951	6.55531	2.48296
APOC1P1	NA	0	1	-0.187206	0.378625	0.371001
APOC2	NA	0	1	-0.187206	0	0
APOC3	NA	0	1	-0.187206	0	0
APOC4	NA	0	1	-0.187206	0	0
APOC4-APOC2	NA	0	1	-0.187206	0	0
APOD	NA	-1.10907	1	-2.50913	0.98883	0.176167
APOE	NA	0	1	0.812794	0.129127	0.274141
APOF	NA	0	1	-0.187206	0	0
APOH	NA	0	1	-0.187206	0	0
APOL1	NA	1.80455	1	2.02211	2.29352	10.4224
APOL2	NA	0.429731	1	0.595465	5.86249	9.88871
APOL3	NA	1.41002	1	2.70032	0.0557586	0.443158
APOL4	NA	0	1	-0.509134	0.0297452	0.0218597
APOL5	NA	0	1	-0.187206	0	0
APOL6	NA	0.516844	1	0.66022	2.10644	3.71573
APOLD1	NA	0	1	-0.0787949	2.89476	3.05823
APOM	NA	-0.288699	1	-0.627778	1.08216	0.780094
APOO	NA	0.0355961	1	0.170668	24.5852	30.8786
APOOL	NA	0	1	-0.118519	5.06956	5.2099
APOPT1	NA	-0.590592	1	-0.681708	66.8699	46.5031
APP	NA	-0.0115369	1	-0.0483937	100.131	108.025
APPBP2	NA	0.146113	1	0.273212	4.69579	6.33247
APPL1	NA	-0.252304	1	-0.345682	11.4361	10.0397
APPL2	NA	-0.357152	1	-0.500866	8.67405	6.83723
APRT	NA	0.241897	1	0.350015	50.8843	72.369
APTX	NA	-0.0575769	1	-0.193082	13.1357	12.8188
AQP1	NA	0	1	0.166431	0.136102	0.172585
AQP10	NA	0	1	-0.187206	0	0
AQP11	NA	0.0596586	1	0.675291	0.507191	0.913054
AQP12A	NA	0	1	-0.187206	0	0
AQP12B	NA	0	1	-0.187206	0	0
AQP2	NA	0	1	-0.187206	0.0060768	0.00595444
AQP3	NA	-0.728095	1	-1.0446	4.16689	2.24764
AQP4	NA	0	1	1.39776	0	0.00953943
AQP4-AS1	NA	0	1	-1.18721	0.0106166	0
AQP5	NA	0	1	-0.187206	0.0557824	0.0546592
AQP6	NA	0	1	0.812794	0.0478428	0.103135
AQP7	NA	0	1	-2.18721	0.0606567	0
AQP7P1	NA	0	1	-2.50913	0.0718725	0.00782503
AQP7P3	NA	0	1	1.27223	0.144017	0.470389
AQP8	NA	0	1	-0.187206	0	0
AQP9	NA	0	1	-0.187206	0	0
AQPEP	NA	0	1	-0.865277	0.0384689	0.0215396
AQR	NA	0	1	0.0117519	11.2528	12.6573
AR	NA	-1.82385	1	-2.88765	0.180422	0.0252555
ARAF	NA	0.779332	1	0.931114	7.18106	15.2875
ARAP1	NA	-0.753987	1	-0.858643	11.9013	7.32052
ARAP2	NA	-0.355833	1	-0.451413	9.33425	7.61515
ARAP3	NA	-1.01204	1	-1.20915	4.15045	2.00033
ARC	NA	0.329221	1	2.13472	0.0258868	0.160648
ARCN1	NA	-0.288493	1	-0.345614	46.16	40.5265
AREG	NA	-1.0048	1	-1.20053	17.8257	8.64293
AREL1	NA	-1.50825	1	-1.57821	38.5005	14.3818
ARF1	NA	-0.17328	1	-0.20606	243.805	235.794
ARF3	NA	-0.330953	1	-0.376423	83.6375	71.8789
ARF4	NA	-0.358512	1	-0.415942	108.089	90.3818
ARF5	NA	0	1	-0.0180219	55.0996	60.7105
ARF6	NA	-0.402436	1	-0.454545	58.8423	47.9036
ARFGAP1	NA	0.354577	1	0.451006	15.2989	23.336
ARFGAP2	NA	0	1	0.0547921	17.8907	20.7336
ARFGAP3	NA	0.23433	1	0.37079	9.02672	13.0259
ARFGEF1	NA	0.176095	1	0.253625	11.3952	15.1575
ARFGEF2	NA	0.608475	1	0.673886	11.4424	20.3678
ARFIP1	NA	0.501121	1	0.593471	17.0368	28.6846
ARFIP2	NA	0.597211	1	0.720025	7.46794	13.7293
ARFRP1	NA	0	1	0.088009	7.2446	8.59269
ARG1	NA	0	1	-0.187206	0	0
ARG2	NA	-0.289948	1	-0.386556	33.1802	28.3145
ARGFX	NA	0	1	-1.18721	0.0150414	0.00491285
ARGFXP2	NA	0	1	2.39776	0	0.103337
ARGLU1	NA	-0.61743	1	-0.730138	31.3847	21.1035
ARHGAP1	NA	0	1	-0.11878	7.9663	8.18539
ARHGAP10	NA	0.258345	1	0.403175	7.35423	10.854
ARHGAP11A	NA	-0.207	1	-0.263288	31.5127	29.2917
ARHGAP11B	NA	-0.171944	1	-0.324709	25.2451	22.4858
ARHGAP12	NA	-0.0829198	1	-0.194361	11.0662	10.7897
ARHGAP15	NA	0	1	0.812794	0	0.0141464
ARHGAP17	NA	0	1	0.0292746	7.38921	8.41378
ARHGAP18	NA	0.229476	1	0.380141	5.97315	8.67619
ARHGAP19	NA	-0.926555	1	-1.05248	9.18018	4.93585
ARHGAP19-SLIT1	NA	-0.898105	1	-1.12879	8.0055	4.078
ARHGAP20	NA	0	1	0.812794	0	0.00402062
ARHGAP21	NA	-0.35997	1	-0.433169	16.2496	13.4261
ARHGAP22	NA	0	1	1.39776	0	0.0181037
ARHGAP23	NA	2.41062	1	2.61196	1.29856	8.88158
ARHGAP24	NA	2.03125	1	2.57179	0.169836	1.15178
ARHGAP25	NA	0	1	-0.187206	0	0
ARHGAP26	NA	-0.522972	1	-0.666846	3.63186	2.55139
ARHGAP27	NA	0.380825	1	0.490866	3.78626	5.93751
ARHGAP28	NA	0	1	0.812794	0	0.00449893
ARHGAP29	NA	-1.30792	1	-1.3437	78.8226	34.6465
ARHGAP30	NA	0.159747	1	1.21489	0.0746066	0.202443
ARHGAP31	NA	0	1	-0.0970077	0.0942998	0.0985611
ARHGAP32	NA	-0.507466	1	-0.624315	4.69439	3.3969
ARHGAP33	NA	0.791815	1	1.16702	0.605878	1.5266
ARHGAP35	NA	-0.152225	1	-0.20116	27.0093	26.2106
ARHGAP36	NA	0	1	-0.187206	0	0
ARHGAP39	NA	0.299377	1	0.481589	2.69108	4.19484
ARHGAP4	NA	2.19423	1	3.5753	0.0451867	0.693671
ARHGAP40	NA	0	1	-0.187206	0	0
ARHGAP42	NA	-0.789538	1	-0.910456	10.811	6.41465
ARHGAP44	NA	1.29451	1	1.9648	0.155138	0.695758
ARHGAP5	NA	-0.73237	1	-0.784669	27.275	17.6626
ARHGAP5-AS1	NA	0.286746	1	0.746561	1.52647	2.87492
ARHGAP6	NA	0	1	-0.187206	0	0
ARHGAP8	NA	0.0871656	1	0.284387	7.2578	9.86689
ARHGAP9	NA	0	1	0.812794	0	0.00836423
ARHGDIA	NA	0.0467809	1	0.100627	81.996	98.0881
ARHGDIB	NA	1.18672	1	1.2736	41.9351	113.143
ARHGDIG	NA	0	1	-0.187206	0	0
ARHGEF1	NA	-0.228048	1	-0.359343	10.5761	9.19676
ARHGEF10	NA	-1.3551	1	-1.53269	5.60496	2.15857
ARHGEF10L	NA	0	1	0.179577	1.92694	2.43631
ARHGEF11	NA	0.48463	1	0.590555	5.80593	9.75622
ARHGEF12	NA	-0.477272	1	-0.548278	13.1483	10.0304
ARHGEF15	NA	0	1	-1.18721	0.00598091	0
ARHGEF16	NA	0	1	-0.156959	4.11881	4.12156
ARHGEF17	NA	0.122737	1	0.260066	3.34135	4.46523
ARHGEF18	NA	0.114296	1	0.22622	6.76795	8.83376
ARHGEF19	NA	-0.987158	1	-1.22037	5.15612	2.46454
ARHGEF2	NA	0.392609	1	0.510416	7.69364	12.2301
ARHGEF25	NA	-0.502067	1	-0.776072	3.34311	2.17498
ARHGEF26	NA	1.78916	1	2.08616	0.675447	3.21731
ARHGEF26-AS1	NA	1.49571	1	3.39776	0.0097748	0.220294
ARHGEF28	NA	0.11106	1	0.206084	8.53782	10.9889
ARHGEF3	NA	0	1	0.122586	4.1922	5.09301
ARHGEF33	NA	-1.90834	1	-2.60224	0.74934	0.132975
ARHGEF34P	NA	-0.370265	1	-0.49736	9.39323	7.42246
ARHGEF35	NA	-0.340881	1	-0.460018	17.9222	14.5339
ARHGEF37	NA	0	1	0.287953	0.73079	0.99739
ARHGEF38	NA	0	1	-0.138296	0.479465	0.486151
ARHGEF39	NA	0.49239	1	0.720872	2.17979	4.01391
ARHGEF4	NA	0	1	-0.183258	2.17143	2.13355
ARHGEF40	NA	3.05652	1	3.74241	0.0930559	1.45435
ARHGEF5	NA	-0.342168	1	-0.437255	12.5864	10.3697
ARHGEF6	NA	0	1	0.812794	0.0289181	0.0613943
ARHGEF7	NA	-0.285689	1	-0.404062	5.01246	4.22568
ARHGEF9	NA	0	1	-0.0517964	8.11377	8.73317
ARID1A	NA	-0.279754	1	-0.371016	8.52809	7.35639
ARID1B	NA	-0.970705	1	-1.09577	5.39359	2.81419
ARID2	NA	0	1	-0.0706987	5.16838	5.4905
ARID3A	NA	-0.431205	1	-0.610538	7.34736	5.36636
ARID3B	NA	0	1	-0.281028	1.61076	1.47858
ARID3C	NA	0	1	-0.772168	0.0409926	0.0200836
ARID4A	NA	-0.189496	1	-0.343366	4.41288	3.87998
ARID4B	NA	-0.161907	1	-0.240201	14.8597	14.0352
ARID5A	NA	-0.0318971	1	-0.321632	3.22329	2.87639
ARID5B	NA	-1.58973	1	-1.74454	5.59282	1.86006
ARIH1	NA	-0.173286	1	-0.258712	15.2969	14.2639
ARIH2	NA	-0.965411	1	-1.04288	32.7346	17.7224
ARIH2OS	NA	0	1	-0.45024	1.60506	1.30802
ARL1	NA	0	1	-0.0614379	32.1274	34.3487
ARL10	NA	0	1	-1.77217	0.0211185	0
ARL11	NA	-1.337	1	-1.79354	1.37106	0.436787
ARL13A	NA	0	1	0.50794	0.330448	0.534261
ARL13B	NA	0.35964	1	0.495847	6.20242	9.76145
ARL14	NA	-0.334744	1	-0.575476	8.75416	6.54933
ARL14EP	NA	0.497829	1	0.639836	12.3675	21.5096
ARL14EPL	NA	0	1	2.39776	0	0.193797
ARL15	NA	0.126015	1	0.362781	3.40166	4.88463
ARL16	NA	0	1	-0.00934428	17.7786	19.709
ARL17A	NA	0.159097	1	0.259407	4.28389	5.72147
ARL17B	NA	0	1	0.192404	7.3983	9.43563
ARL2	NA	0.00213316	1	0.142303	26.5351	32.6788
ARL2-SNX15	NA	0.0653738	1	0.211995	9.43417	12.1943
ARL2BP	NA	0.5384	1	0.627061	26.967	46.4731
ARL3	NA	0.145274	1	0.288321	6.15536	8.38874
ARL4A	NA	0.985347	1	1.14206	4.64487	11.4473
ARL4C	NA	-8.10057e-05	1	-0.0835235	19.8065	20.8543
ARL4D	NA	0.922697	1	1.39776	0.977345	2.90439
ARL5A	NA	-0.692978	1	-0.780929	29.1132	18.9002
ARL5B	NA	-0.741111	1	-0.899377	8.2928	4.95731
ARL5C	NA	0	1	-1.18721	0.0269872	0
ARL6	NA	-0.347532	1	-0.571635	8.94853	6.71326
ARL6IP1	NA	0	1	0.0144684	193.177	217.688
ARL6IP4	NA	-0.471133	1	-0.566949	49.0457	36.9323
ARL6IP5	NA	0.0127225	1	0.0901702	40.8014	48.4575
ARL6IP6	NA	0	1	0.130679	8.33917	10.1877
ARL8A	NA	0.428517	1	0.574059	9.04255	15.0257
ARL8B	NA	-0.397976	1	-0.451865	72.5266	59.1538
ARL9	NA	0	1	-2.18721	0.0911302	0
ARMC1	NA	-0.109221	1	-0.207696	19.5262	18.8631
ARMC10	NA	0.11168	1	0.211799	18.9643	24.5057
ARMC12	NA	0	1	-0.772168	0.0434473	0.0212862
ARMC2	NA	-0.223357	1	-0.679411	0.944963	0.656175
ARMC3	NA	-0.377115	1	-1.21963	0.397926	0.186095
ARMC4	NA	0	1	-0.187206	0	0
ARMC5	NA	0	1	0.0967841	1.41838	1.69334
ARMC6	NA	0.156636	1	0.305352	8.81882	12.1618
ARMC7	NA	0.140388	1	0.392791	3.46403	5.07972
ARMC8	NA	0.189679	1	0.3026	6.82801	9.39701
ARMC9	NA	0.00549757	1	0.202145	5.82778	7.48303
ARMCX1	NA	0	1	0.812794	0	0.011666
ARMCX2	NA	0.463604	1	3.51323	0	0.103323
ARMCX3	NA	2.98928	1	3.35269	0.608306	7.00906
ARMCX4	NA	-0.286263	1	-1.32471	0.150266	0.0644176
ARMCX5	NA	0.465069	1	0.640939	4.66574	8.12309
ARMCX5-GPRASP2	NA	0	1	0.0422763	0.554306	0.637879
ARMCX6	NA	2.90372	1	3.26025	1.1412	12.3261
ARMS2	NA	0	1	-0.187206	0	0
ARNT	NA	0	1	0.00194647	7.78425	8.69678
ARNT2	NA	-1.4054	1	-1.59001	4.54228	1.68091
ARNTL	NA	0.545735	1	0.769073	2.95949	5.63484
ARNTL2	NA	0.269521	1	0.326676	19.9366	27.8954
ARPC1A	NA	-0.0511975	1	-0.101929	134.418	139.732
ARPC1B	NA	-0.320087	1	-0.398025	66.2325	56.0734
ARPC2	NA	-0.203359	1	-0.247231	200.425	188.386
ARPC3	NA	-0.065512	1	-0.119501	217.006	222.855
ARPC4	NA	-0.638747	1	-0.705673	74.3665	50.8673
ARPC4-TTLL3	NA	-0.358253	1	-0.484031	10.0637	8.02616
ARPC5	NA	0.108441	1	0.158376	103.233	128.536
ARPC5L	NA	-0.245171	1	-0.329047	83.3202	73.9953
ARPP19	NA	-0.554887	1	-0.620447	30.2063	21.919
ARPP21	NA	0	1	-0.187206	0	0
ARR3	NA	0	1	-1.77217	0.0388005	0
ARRB1	NA	-0.487588	1	-0.600599	6.90748	5.08126
ARRB2	NA	0	1	-0.0963766	21.9807	22.9386
ARRDC1	NA	0.0318375	1	0.204695	10.4726	13.4695
ARRDC2	NA	0	1	-0.136341	3.59949	3.65388
ARRDC3	NA	-0.214782	1	-0.351749	7.75092	6.77556
ARRDC3-AS1	NA	0	1	-0.125805	0.223297	0.228746
ARRDC4	NA	0	1	0.0933259	3.74649	4.46033
ARRDC5	NA	0	1	0.812794	0	0.0151915
ARSA	NA	0	1	0.356156	0.753315	1.07839
ARSB	NA	0	1	0.141859	1.37722	1.69619
ARSD	NA	0.664618	1	0.84763	2.40083	4.82501
ARSE	NA	0	1	-0.187206	0.0114392	0.0112088
ARSF	NA	0	1	-0.187206	0	0
ARSG	NA	0.276704	1	0.826341	0.476728	0.952224
ARSH	NA	0	1	-0.602243	0.0451065	0.0294655
ARSI	NA	-1.10029	1	-1.51928	1.70796	0.660001
ARSJ	NA	-0.198809	1	-1.46022	0.152001	0.0585121
ARSK	NA	0.00244657	1	0.306203	1.55634	2.14988
ART1	NA	0	1	-0.187206	0	0
ART3	NA	0	1	-0.187206	0.0148595	0.0145603
ART4	NA	0	1	0.812794	0	0.01815
ART5	NA	0	1	-0.187206	0	0
ARTN	NA	0	1	-0.187206	0.600909	0.588809
ARV1	NA	0	1	0.00612247	32.4598	36.3697
ARVCF	NA	-0.0351992	1	-0.48319	0.773929	0.616541
ARX	NA	0	1	0.0538026	0.088361	0.103898
AS3MT	NA	0	1	-1.06167	0.10298	0.0504534
ASAH1	NA	-0.339237	1	-0.43091	25.0349	20.7167
ASAH2	NA	-0.0211838	1	-0.409598	1.68039	1.40986
ASAH2B	NA	-0.0888998	1	-0.458233	7.23274	5.86654
ASAP1	NA	0.334283	1	0.391943	22.5497	33.0121
ASAP1-IT1	NA	0	1	-0.772168	0.0430788	0.0211057
ASAP2	NA	-0.55397	1	-0.633752	18.501	13.3014
ASAP3	NA	0.117415	1	0.361979	1.90829	2.73887
ASB1	NA	0.0377371	1	0.151814	5.73458	7.10856
ASB10	NA	0	1	0.812794	0	0.0107489
ASB11	NA	0	1	-0.772168	0.017055	0.00835581
ASB12	NA	0	1	-1.18721	0.0196403	0
ASB13	NA	0	1	-0.036372	5.57097	6.06139
ASB14	NA	0	1	-0.0147383	0.989825	1.09404
ASB15	NA	0	1	-0.187206	0	0
ASB16	NA	0.330419	1	1.03519	0.344298	0.802697
ASB17	NA	0	1	-0.187206	0	0
ASB18	NA	0	1	1.81279	0	0.0532839
ASB2	NA	0	1	-0.187206	0	0
ASB3	NA	-0.0797495	1	-0.239495	8.0925	7.64698
ASB4	NA	0	1	-0.187206	0.00587574	0.00575743
ASB5	NA	0	1	-0.187206	0	0
ASB6	NA	0.0860794	1	0.241638	4.42296	5.83596
ASB7	NA	-0.230303	1	-0.395792	4.3711	3.70586
ASB8	NA	0	1	-0.0383943	10.5448	11.4562
ASB9	NA	0.742663	1	1.03186	2.28283	5.22338
ASB9P1	NA	0.337139	1	1.43428	0.187532	0.597206
ASCC1	NA	-0.068546	1	-0.176099	19.0732	18.8337
ASCC2	NA	-1.94099	1	-2.04016	46.6878	12.6578
ASCC3	NA	-1.22986	1	-1.29665	19.1479	8.69455
ASCL1	NA	0	1	-0.187206	0	0
ASCL2	NA	0	1	0.397757	0.0686721	0.107663
ASCL3	NA	0	1	-0.187206	0	0
ASCL4	NA	0	1	-0.187206	0	0
ASF1A	NA	-0.333177	1	-0.443427	20.5245	16.8371
ASF1B	NA	0.390289	1	0.487143	28.4464	44.4915
ASGR1	NA	0	1	0.175365	0.101377	0.132448
ASGR2	NA	0	1	0.812794	0	0.0161163
ASH1L	NA	0.132777	1	0.202638	8.75041	11.235
ASH1L-AS1	NA	0	1	0.208203	1.42232	1.83713
ASH2L	NA	0.576373	1	0.691391	11.4115	20.5657
ASIC1	NA	0.110662	1	0.380683	1.64717	2.39559
ASIC2	NA	2.93944	1	4.18976	0.0475672	1.08367
ASIC3	NA	0.192576	1	1.19131	0.170273	0.452862
ASIC4	NA	0	1	-0.924171	0.0357172	0.017499
ASIC5	NA	0	1	0.812794	0	0.0147066
ASIP	NA	0	1	1.39776	0	0.0852178
ASL	NA	1.82619	1	2.0744	2.50592	11.8191
ASMT	NA	0	1	0.346227	0.331083	0.473472
ASMTL	NA	0	1	0.0141324	4.72114	5.31972
ASMTL-AS1	NA	0	1	-0.33057	0.61867	0.548478
ASNA1	NA	-0.277688	1	-0.36639	60.4519	52.3139
ASNS	NA	0.261281	1	0.345772	26.6918	37.8475
ASNSD1	NA	0.497586	1	0.599588	17.4198	29.4555
ASPA	NA	0	1	-0.187206	0	0
ASPDH	NA	0	1	0.54976	0.101014	0.178164
ASPG	NA	0	1	0.812794	0	0.0126185
ASPH	NA	-0.25709	1	-0.280519	89.4933	82.1988
ASPHD1	NA	0	1	-0.366176	2.04465	1.76778
ASPHD2	NA	-0.183873	1	-1.0497	0.298944	0.157729
ASPM	NA	0.520478	1	0.568095	18.3791	30.4006
ASPN	NA	0	1	-2.18721	0.0301842	0
ASPRV1	NA	-0.852235	1	-2.46022	0.327074	0.05723
ASPSCR1	NA	0.430376	1	0.620149	5.77212	9.9066
ASRGL1	NA	0	1	0.146068	3.18093	3.92953
ASS1	NA	-1.11728	1	-1.22091	43.4243	20.7767
ASTE1	NA	0.623283	1	0.844832	3.17675	6.37514
ASTL	NA	0	1	1.39776	0	0.0384006
ASTN1	NA	0	1	-0.187206	0	0
ASTN2	NA	0.565173	1	1.03519	0.217955	0.502509
ASUN	NA	-0.708352	1	-0.767569	68.138	44.65
ASXL1	NA	0.525487	1	0.607334	9.00195	15.3022
ASXL2	NA	-0.537044	1	-0.628829	11.1116	8.01589
ASXL3	NA	0	1	-0.187206	0	0
ASZ1	NA	0	1	0.812794	0	0.00826423
ATAD1	NA	0	1	0.103449	7.64192	9.16117
ATAD2	NA	0.31667	1	0.35747	51.9264	74.2215
ATAD2B	NA	0	1	-0.14477	2.74284	2.76793
ATAD3A	NA	-0.351755	1	-0.45994	19.1616	15.5401
ATAD3B	NA	-0.528033	1	-0.645699	20.0404	14.2879
ATAD3C	NA	-0.721297	1	-0.99456	2.66519	1.48953
ATAD5	NA	0	1	0.115606	3.82836	4.6283
ATAT1	NA	0	1	0.0122637	0.388479	0.437294
ATCAY	NA	0	1	-1.50913	0.0201707	0.00494114
ATE1	NA	-0.179498	1	-0.35958	7.9943	6.94995
ATF1	NA	-0.499938	1	-0.613648	20.5897	15.0096
ATF2	NA	0.0405912	1	0.183219	11.7411	14.8759
ATF3	NA	1.51879	1	1.73318	2.96357	11.0192
ATF4	NA	-0.0826639	1	-0.113867	283.451	292.228
ATF5	NA	-0.265335	1	-0.345912	39.1991	34.4075
ATF6	NA	0.391406	1	0.480733	7.68983	11.9735
ATF6B	NA	-0.275041	1	-0.393082	4.21308	3.57892
ATF7	NA	-0.23839	1	-0.369929	4.90283	4.23219
ATF7IP	NA	0.501133	1	0.616695	7.15374	12.2416
ATF7IP2	NA	0	1	-0.509134	0.0282401	0.0207536
ATG10	NA	0	1	-0.218485	3.89403	3.73357
ATG12	NA	-0.282918	1	-0.38808	12.1575	10.3636
ATG13	NA	-0.0101293	1	-0.093213	13.2243	13.8306
ATG14	NA	-0.387592	1	-0.530404	6.67133	5.15195
ATG16L1	NA	0	1	0.0940494	13.7826	16.4137
ATG16L2	NA	1.02454	1	1.59939	0.461726	1.5893
ATG2A	NA	-0.0429171	1	-0.197978	3.74568	3.64293
ATG2B	NA	1.26194	1	1.42456	1.25842	3.77323
ATG3	NA	-0.0127345	1	-0.0879948	78.6793	82.5847
ATG4A	NA	0.188524	1	0.315295	13.0267	18.0874
ATG4B	NA	0.905866	1	1.03961	7.74033	17.763
ATG4C	NA	-0.591913	1	-0.754964	9.7049	6.41273
ATG4D	NA	0	1	-0.146199	8.81322	8.88512
ATG5	NA	-0.688884	1	-0.800936	17.6371	11.2912
ATG7	NA	-0.569876	1	-0.663747	15.2943	10.7693
ATG9A	NA	-0.0475376	1	-0.173918	9.44991	9.34536
ATG9B	NA	0.533325	1	1.49087	0.0776943	0.255579
ATHL1	NA	-0.630495	1	-0.847796	4.7091	2.91628
ATIC	NA	0.132763	1	0.173925	143.852	181.051
ATL1	NA	-0.56596	1	-1.03731	1.17834	0.636735
ATL2	NA	-0.566547	1	-0.629869	49.8468	35.9356
ATL3	NA	-0.767353	1	-0.863445	35.4246	21.718
ATM	NA	-0.480246	1	-0.618386	2.65983	1.93247
ATMIN	NA	0.0616528	1	0.137872	18.146	22.2756
ATN1	NA	0	1	-0.0150325	26.1995	28.9267
ATOH1	NA	0	1	-0.187206	0	0
ATOH7	NA	0	1	0.134723	0.0516858	0.0675267
ATOH8	NA	0	1	0.490866	0.0173256	0.0297092
ATOX1	NA	-0.117898	1	-0.24675	71.8744	67.5775
ATP10A	NA	0	1	-0.187206	0	0
ATP10B	NA	0	1	-0.187206	0	0
ATP10D	NA	0.71296	1	0.832524	4.5013	8.9467
ATP11A	NA	-0.516428	1	-0.604077	9.77942	7.17704
ATP11B	NA	-0.0878356	1	-0.158643	15.4382	15.4299
ATP11C	NA	-1.58006	1	-1.70768	10.8918	3.71749
ATP12A	NA	0	1	1.81279	0	0.0199922
ATP13A1	NA	0.180142	1	0.322305	6.18443	8.6294
ATP13A2	NA	-0.0777757	1	-0.243444	5.31286	5.00661
ATP13A3	NA	-0.970535	1	-1.00932	71.5896	39.6752
ATP13A4	NA	0	1	-1.18721	0.00594173	0
ATP13A5	NA	0	1	-0.187206	0	0
ATP1A1	NA	-0.412997	1	-0.430072	498.042	412.402
ATP1A1OS	NA	-0.419627	1	-0.461674	135.504	109.771
ATP1A2	NA	0	1	1.31529	0.0232682	0.0729591
ATP1A3	NA	0.289971	1	1.32737	0.0929694	0.273292
ATP1A4	NA	0	1	-0.187206	0.0128419	0.0125834
ATP1B1	NA	-0.212173	1	-0.250215	183.663	172.274
ATP1B2	NA	0	1	2.13472	0	0.0298723
ATP1B3	NA	-0.184714	1	-0.238676	107.911	102.032
ATP1B4	NA	0	1	-0.187206	0	0
ATP2A1	NA	0	1	0.183632	0.409364	0.520754
ATP2A2	NA	0.0679186	1	0.104744	46.0402	55.2324
ATP2A3	NA	-1.68759	1	-1.96753	3.15552	0.896523
ATP2B1	NA	-0.119908	1	-0.182232	21.2082	20.853
ATP2B2	NA	0	1	0.812794	0	0.00277657
ATP2B3	NA	0	1	-0.187206	0	0
ATP2B4	NA	0.776177	1	0.835139	13.6768	27.2241
ATP2C1	NA	-0.25873	1	-0.310538	35.6302	32.0518
ATP2C2	NA	0	1	0.206458	0.757722	0.977701
ATP4A	NA	0	1	-0.187206	0	0
ATP4B	NA	0	1	-0.187206	0	0
ATP5A1	NA	-0.488027	1	-0.526994	214.496	166.07
ATP5B	NA	-0.500829	1	-0.523758	667.392	517.884
ATP5C1	NA	-0.110088	1	-0.164071	169.964	169.235
ATP5D	NA	-0.0541905	1	-0.162454	48.5971	48.4431
ATP5E	NA	0.468082	1	0.517601	427.144	682.23
ATP5EP2	NA	0.212307	1	0.313786	128.079	177.634
ATP5F1	NA	-0.753477	1	-0.794248	206.109	132.59
ATP5G1	NA	-0.608063	1	-0.724109	80.0373	54.0429
ATP5G2	NA	0.0866285	1	0.168203	59.3141	74.3608
ATP5G3	NA	-0.7086	1	-0.748465	127.668	84.7772
ATP5H	NA	0.299254	1	0.366096	172.375	247.876
ATP5I	NA	-0.443331	1	-0.555096	143.047	108.602
ATP5J	NA	-0.332983	1	-0.415671	69.9537	58.5033
ATP5J2	NA	-0.450096	1	-0.512154	326.705	255.556
ATP5J2-PTCD1	NA	0	1	-0.00239315	12.2756	13.6729
ATP5L	NA	-0.300702	1	-0.363833	109.777	95.1695
ATP5L2	NA	-0.103337	1	-0.383897	9.69394	8.28415
ATP5O	NA	-0.268744	1	-0.349216	115.947	101.541
ATP5S	NA	0	1	0.0656331	4.11057	4.8015
ATP5SL	NA	-0.0896764	1	-0.233684	15.3147	14.5302
ATP6AP1	NA	0.625418	1	0.693389	45.2245	81.5978
ATP6AP1L	NA	-1.19825	1	-3.18721	0.502538	0.032828
ATP6AP2	NA	1.18927	1	1.26659	31.7063	85.1249
ATP6V0A1	NA	0	1	0.0228987	6.57302	7.45132
ATP6V0A2	NA	-0.445991	1	-0.614843	3.56795	2.5983
ATP6V0A4	NA	0	1	0.348847	0.597617	0.852432
ATP6V0B	NA	-0.835849	1	-0.936826	73.0042	42.5359
ATP6V0C	NA	-0.4641	1	-0.535259	104.014	80.0682
ATP6V0CP3	NA	0	1	-1.18721	0.0410258	0
ATP6V0D1	NA	0.420258	1	0.52343	25.7143	41.2442
ATP6V0D2	NA	1.52923	1	2.90026	0.0750062	0.70346
ATP6V0E1	NA	-0.620026	1	-0.685692	180.817	125.405
ATP6V0E2	NA	0.421242	1	0.546225	10.6441	17.3464
ATP6V0E2-AS1	NA	0.256183	1	1.02692	0.198592	0.462159
ATP6V1A	NA	-0.0225391	1	-0.0952529	22.846	23.8596
ATP6V1B1	NA	1.45639	1	2.88808	0.0785816	0.744326
ATP6V1B2	NA	0.413993	1	0.502194	19.4383	30.7203
ATP6V1C1	NA	-0.0634287	1	-0.123055	27.6077	28.282
ATP6V1C2	NA	-0.741376	1	-0.796478	73.1672	46.9947
ATP6V1D	NA	-0.297865	1	-0.388839	41.0594	34.9831
ATP6V1E1	NA	-0.362828	1	-0.437636	79.4925	65.4766
ATP6V1E2	NA	0	1	0.05672	1.93766	2.25071
ATP6V1F	NA	-0.231732	1	-0.319322	95.5186	85.4022
ATP6V1G1	NA	0.416494	1	0.48485	61.5406	96.0899
ATP6V1G2	NA	0	1	0.0424769	0.955054	1.09771
ATP6V1G2-DDX39B	NA	-0.288983	1	-0.335742	16.0124	14.1548
ATP6V1G3	NA	0	1	-0.187206	0	0
ATP6V1H	NA	-0.555228	1	-0.666636	24.1644	16.98
ATP7A	NA	0	1	-0.0479237	3.74581	4.04271
ATP7B	NA	-0.63281	1	-0.991481	0.890984	0.498346
ATP8A1	NA	0.434961	1	1.0402	0.121769	0.283378
ATP8A2	NA	0	1	0.812794	0	0.00497075
ATP8B1	NA	0	1	0.0193799	12.2205	13.8186
ATP8B2	NA	0	1	1.13472	0.0201451	0.0552706
ATP8B3	NA	0	1	0.397757	0.0628109	0.0946864
ATP8B4	NA	0	1	-1.28674	0.0626262	0.0262994
ATP8B5P	NA	-0.255535	1	-0.416793	5.38593	4.50023
ATP9A	NA	0.231792	1	0.321841	7.88315	10.9941
ATP9B	NA	0	1	0.227832	1.74273	2.27876
ATPAF1	NA	-0.0886809	1	-0.158159	56.9384	56.9268
ATPAF2	NA	0.487204	1	0.773167	3.30527	6.3171
ATPIF1	NA	-0.177676	1	-0.2795	29.5769	27.1845
ATR	NA	-0.141723	1	-0.21388	13.4377	12.9258
ATRAID	NA	0	1	-0.0546725	38.8735	41.7575
ATRIP	NA	0	1	-0.21205	4.13971	3.98693
ATRN	NA	0.324688	1	0.390787	12.4691	18.2402
ATRNL1	NA	0	1	1.39776	0	0.0056994
ATRX	NA	-0.0779724	1	-0.148895	10.0385	10.1012
ATXN1	NA	-0.776839	1	-0.942925	2.58581	1.49966
ATXN10	NA	0.303012	1	0.362951	40.0905	57.5237
ATXN1L	NA	0.470147	1	0.55842	7.38697	12.1385
ATXN2	NA	-0.13299	1	-0.241005	10.6181	10.0233
ATXN2L	NA	-0.111796	1	-0.185803	23.9063	23.4477
ATXN3	NA	0.712837	1	0.916015	1.39887	2.94878
ATXN3L	NA	0	1	-0.187206	0	0
ATXN7	NA	-0.326297	1	-0.491231	3.10518	2.46389
ATXN7L1	NA	0.15586	1	0.469142	0.656487	1.01587
ATXN7L2	NA	-0.610592	1	-1.0019	2.08959	1.15956
ATXN7L3	NA	-0.0386625	1	-0.14243	14.4823	14.6382
ATXN7L3B	NA	-0.101916	1	-0.194311	18.2427	17.7875
ATXN8OS	NA	0	1	-0.0249341	0.707332	0.777612
AUH	NA	0	1	-0.17285	6.38072	6.31492
AUNIP	NA	-0.0483982	1	-0.242934	7.46693	7.03888
AUP1	NA	-1.17104	1	-1.27575	50.2829	23.1605
AURKA	NA	0.707721	1	0.765079	51.4779	97.6097
AURKAIP1	NA	-0.258214	1	-0.35881	52.2954	45.4934
AURKAPS1	NA	0.602	1	0.777769	8.93862	17.1125
AURKB	NA	0.121067	1	0.228683	34.7845	45.479
AURKC	NA	0	1	0.338863	0.468469	0.669428
AUTS2	NA	0	1	-0.187206	0	0
AVEN	NA	-0.29324	1	-0.537281	7.06613	5.42856
AVIL	NA	-0.209522	1	-0.942093	0.449543	0.257646
AVL9	NA	0	1	0.10946	11.4293	13.7584
AVP	NA	0	1	-0.187206	0	0
AVPI1	NA	1.16902	1	1.34458	8.72039	24.7406
AVPR1A	NA	0	1	-0.187206	0	0
AVPR1B	NA	0	1	-0.187206	0	0
AVPR2	NA	0	1	-0.772168	0.0231494	0.0113417
AWAT1	NA	0.593687	1	3.62015	0	0.231227
AWAT2	NA	0	1	-0.187206	0	0
AXDND1	NA	0	1	-0.509134	0.0278912	0.0204972
AXIN1	NA	-0.5071	1	-0.636919	10.9004	7.81862
AXIN2	NA	-0.0437341	1	-0.515531	0.672078	0.523308
AXL	NA	-4.70456	1	-5.11183	10.0894	0.320435
AZGP1	NA	0	1	-0.187206	0	0
AZGP1P1	NA	0	1	-0.187206	0	0
AZI1	NA	0.108331	1	0.297835	3.73311	5.12249
AZI2	NA	-0.57741	1	-0.697821	12.9642	8.91464
AZIN1	NA	0	1	0.0273174	72.2366	82.1308
AZU1	NA	0	1	-1.18721	0.0278453	0
B2M	NA	0.985713	1	1.03379	178.099	406.835
B3GALNT1	NA	0	1	0.0237404	3.27114	3.71101
B3GALNT2	NA	-0.0282637	1	-0.102111	21.6018	22.4532
B3GALT1	NA	0	1	0.812794	0	0.0114777
B3GALT2	NA	0	1	-0.187206	0	0
B3GALT4	NA	0.680976	1	1.31287	0.102423	0.289276
B3GALT5	NA	0	1	-0.187206	0	0
B3GALT6	NA	0.0082747	1	0.19502	5.14812	6.5774
B3GALTL	NA	-0.300689	1	-0.480455	4.6474	3.71512
B3GAT1	NA	0.697822	1	2.1023	0.0555688	0.292668
B3GAT2	NA	-1.61701	1	-2.05596	3.31124	0.879005
B3GAT3	NA	-0.142556	1	-0.311464	12.7362	11.4486
B3GNT1	NA	0.0780189	1	0.251715	7.88838	10.4824
B3GNT2	NA	-0.0344786	1	-0.130004	22.3742	22.8107
B3GNT3	NA	0.293386	1	0.380955	22.8368	33.1812
B3GNT4	NA	0.56765	1	1.45325	0.270159	0.860337
B3GNT5	NA	-0.583104	1	-0.658187	29.2507	20.677
B3GNT6	NA	0	1	-2.50913	0.0406644	0
B3GNT7	NA	0	1	-0.187206	0.0490385	0.0480511
B3GNT8	NA	0	1	-0.187206	0.0271024	0.0265567
B3GNT9	NA	1.15271	1	1.4609	1.38945	4.28679
B3GNTL1	NA	0	1	-0.0923464	3.76425	3.94035
B4GALNT1	NA	0.834809	1	1.06704	2.42138	5.67115
B4GALNT2	NA	0	1	0.54976	0.0962841	0.165104
B4GALNT3	NA	-0.891428	1	-1.33288	1.30003	0.571787
B4GALNT4	NA	0.350269	1	0.529001	4.10995	6.62074
B4GALT1	NA	-0.0362725	1	-0.0929426	41.1073	42.9996
B4GALT2	NA	-0.299559	1	-0.407195	21.981	18.4908
B4GALT3	NA	0.161351	1	0.31245	8.78045	12.1687
B4GALT4	NA	0.206008	1	0.292523	27.8651	38.0791
B4GALT5	NA	0.60197	1	0.655517	32.712	57.4897
B4GALT6	NA	-0.310655	1	-0.579523	1.87798	1.4008
B4GALT7	NA	0	1	-0.16859	5.64659	5.60493
B9D1	NA	-0.0624625	1	-0.338181	4.44948	3.9253
B9D2	NA	0	1	-0.261206	2.43851	2.26873
BAALC	NA	0	1	-2.18721	0.0267409	0
BAAT	NA	0	1	-2.18721	0.0215943	0
BABAM1	NA	-0.259647	1	-0.351356	49.6173	43.3877
BACE1	NA	0.718445	1	0.925896	1.57347	3.33986
BACE1-AS	NA	0	1	0.427504	0.988999	1.50052
BACE2	NA	0	1	0.0135481	8.45932	9.52777
BACH1	NA	0	1	0.0743206	6.0139	7.06471
BACH2	NA	1.62449	1	3.51323	0.00273652	0.0670356
BAD	NA	0.0579047	1	0.20826	18.0711	23.2979
BAG1	NA	0	1	0.0337319	10.2183	11.6706
BAG2	NA	-0.122813	1	-0.239737	20.7541	19.6086
BAG3	NA	0.170454	1	0.245492	34.3015	45.3697
BAG4	NA	0.0254823	1	0.180179	4.72173	5.97006
BAG5	NA	-0.621147	1	-0.670689	53.0568	37.1833
BAG6	NA	-0.294024	1	-0.350223	7.10227	6.2156
BAGE	NA	0	1	-0.509134	0.373848	0.287823
BAGE2	NA	0	1	-0.270863	1.89354	1.75014
BAGE3	NA	0	1	-0.270863	1.89354	1.75014
BAGE4	NA	0	1	-0.250399	2.01019	1.88469
BAGE5	NA	0	1	-0.250399	2.01134	1.88577
BAHCC1	NA	0	1	0.00332724	3.40862	3.81188
BAHD1	NA	-0.10279	1	-0.260229	5.22375	4.86566
BAI1	NA	0	1	2.13472	0	0.0180055
BAI2	NA	-0.436653	1	-0.641771	2.94516	2.10465
BAI3	NA	0	1	-0.187206	0	0
BAIAP2	NA	0.81388	1	0.92204	7.21347	15.2544
BAIAP2-AS1	NA	0	1	0.12542	3.03292	3.6923
BAIAP2L1	NA	0.351821	1	0.427377	22.4541	33.6912
BAIAP2L2	NA	0	1	-0.16551	0.769544	0.765649
BAIAP3	NA	-0.0369411	1	-0.230274	3.08537	2.93418
BAK1	NA	0	1	0.143365	10.781	13.2871
BAMBI	NA	0	1	-0.0267409	5.24397	5.74459
BANF1	NA	0	1	-0.0378727	151.378	164.508
BANF2	NA	0	1	-0.187206	0	0
BANK1	NA	0	1	0.0777667	0.877903	1.03507
BANP	NA	-0.300648	1	-0.526692	4.66265	3.60886
BAP1	NA	-0.441219	1	-0.552882	14.5823	11.0879
BARD1	NA	0.43203	1	0.576331	8.31161	13.8327
BARHL1	NA	0	1	1.39776	0	0.0260971
BARHL2	NA	0	1	-0.187206	0	0
BARX1	NA	0	1	-0.187206	0	0
BARX2	NA	-0.490666	1	-0.783309	4.65646	3.01363
BASP1	NA	0.122741	1	0.216259	31.8249	41.2511
BASP1P1	NA	0	1	-0.772168	0.0440884	0.0216003
BATF	NA	0	1	-0.109351	27.7453	28.6956
BATF2	NA	0	1	-0.476712	0.118668	0.0930228
BATF3	NA	0	1	0.272226	0.181208	0.253655
BAX	NA	0	1	-0.00571115	33.4623	37.1867
BAZ1A	NA	-0.486841	1	-0.551808	25.7031	19.5603
BAZ1B	NA	-0.221649	1	-0.274123	35.013	32.3019
BAZ2A	NA	-0.0764167	1	-0.138932	16.1198	16.3328
BAZ2B	NA	-0.236999	1	-0.402305	2.76554	2.33408
BBC3	NA	-0.415062	1	-0.819054	2.07281	1.30654
BBIP1	NA	-0.399893	1	-0.610417	6.08033	4.44061
BBOX1	NA	0	1	1.39776	0	0.0263877
BBS1	NA	0	1	0.0927796	5.19956	6.18767
BBS10	NA	0	1	-0.000877312	3.64304	4.06277
BBS12	NA	0.379546	1	0.771767	0.784343	1.50085
BBS2	NA	0.33897	1	0.435973	17.697	26.7141
BBS4	NA	0	1	-0.218232	2.86355	2.74598
BBS5	NA	0	1	0.217025	1.6088	2.08874
BBS7	NA	0.61659	1	0.816267	2.45528	4.82911
BBS9	NA	0.19986	1	0.44415	1.92721	2.92857
BBX	NA	-0.877909	1	-0.926113	36.7824	21.5949
BCAM	NA	0	1	0.0976064	13.0047	15.5258
BCAN	NA	0.422344	1	0.692906	1.44845	2.61739
BCAP29	NA	-0.0466172	1	-0.158415	7.43358	7.4308
BCAP31	NA	-0.686266	1	-0.728952	189.157	127.319
BCAR1	NA	0.423049	1	0.54679	5.49156	8.95293
BCAR3	NA	-0.270604	1	-0.351415	29.2563	25.5822
BCAR4	NA	0	1	-1.18721	0.0194003	0
BCAS1	NA	3.31945	1	4.65649	0.0438474	1.43215
BCAS2	NA	-0.0874976	1	-0.140162	156.039	157.966
BCAS3	NA	0.215741	1	0.493972	1.62545	2.558
BCAS4	NA	1.45017	1	1.81647	1.83555	7.26853
BCAT1	NA	0.281031	1	0.353664	8.90698	12.6985
BCAT2	NA	0.0273355	1	0.182536	9.54192	12.0844
BCCIP	NA	-0.642723	1	-0.711405	43.66	29.7452
BCDIN3D	NA	0	1	-0.206485	1.75865	1.70026
BCDIN3D-AS1	NA	0	1	0.0398634	0.715466	0.821932
BCHE	NA	0	1	-0.187206	0	0
BCKDHA	NA	-0.505293	1	-0.673239	13.5993	9.51019
BCKDHB	NA	-0.260181	1	-0.441407	5.1173	4.20313
BCKDK	NA	0	1	0.0466825	7.28907	8.40136
BCL10	NA	-0.875778	1	-1.0178	12.5338	6.90231
BCL11A	NA	0	1	-1.50913	0.0136422	0.00334187
BCL11B	NA	0	1	1.39776	0	0.00636816
BCL2	NA	0.171322	1	0.552143	0.460331	0.755529
BCL2A1	NA	0	1	0.275766	0.969478	1.31938
BCL2L1	NA	0.930232	1	1.00057	32.2225	71.9378
BCL2L10	NA	0	1	0.812794	0	0.0280537
BCL2L11	NA	0	1	-0.0267963	5.59245	6.12476
BCL2L12	NA	-0.225082	1	-0.340375	24.4503	21.5434
BCL2L13	NA	-0.872957	1	-0.968135	25.3044	14.4273
BCL2L14	NA	0	1	0.175365	0.0682966	0.0892285
BCL2L15	NA	-0.265878	1	-1.90341	0.112344	0.0300224
BCL2L2	NA	0.241195	1	0.362908	8.81672	12.6527
BCL2L2-PABPN1	NA	-0.0855191	1	-0.152621	58.9568	59.1716
BCL3	NA	-0.359263	1	-0.609162	5.68116	4.15172
BCL6	NA	-0.990159	1	-1.13055	10.5221	5.35858
BCL6B	NA	0	1	-1.62778	0.129676	0.0423551
BCL7A	NA	0.389236	1	0.580621	3.28206	5.48056
BCL7B	NA	-0.229334	1	-0.341769	24.5585	21.6179
BCL7C	NA	0	1	-0.0285454	23.6487	25.8697
BCL9	NA	-0.943427	1	-1.08078	6.81407	3.59218
BCL9L	NA	0.267904	1	0.348557	9.55674	13.577
BCLAF1	NA	-0.338473	1	-0.378106	53.6535	46.0568
BCMO1	NA	0.953225	1	2.06072	0.115099	0.574158
BCO2	NA	0	1	-0.109203	0.296077	0.306693
BCOR	NA	0.255306	1	1.10558	0.0715244	0.177055
BCORL1	NA	-0.982996	1	-1.20181	2.47286	1.19757
BCORP1	NA	0	1	-1.18721	0.00692338	0
BCR	NA	-2.0909	1	-2.1903	20.5411	5.01839
BCRP2	NA	-2.01662	1	-2.30997	7.19197	1.60986
BCRP3	NA	-2.11127	1	-2.47533	8.25113	1.64144
BCS1L	NA	0	1	-0.0299825	14.3085	15.6364
BCYRN1	NA	0	1	-0.34767	2.39324	2.08449
BDH1	NA	-0.844996	1	-1.00692	8.06112	4.47217
BDH2	NA	0.0128522	1	0.272686	2.46992	3.33202
BDKRB1	NA	0	1	0.0758289	0.0780782	0.0956326
BDKRB2	NA	0	1	-0.132758	0.151268	0.154151
BDNF	NA	0	1	0.350229	0.469851	0.669658
BDNF-AS	NA	0	1	0.134723	0.224881	0.277482
BDP1	NA	-0.175428	1	-0.2587	7.63339	7.11794
BEAN1	NA	0.107578	1	0.938325	0.136602	0.299572
BECN1	NA	0	1	0.0543739	23.0012	26.6486
BEGAIN	NA	-0.537784	1	-3.64664	0.09047	0
BEND2	NA	0	1	-0.187206	0	0
BEND3	NA	-0.301267	1	-0.543615	1.65105	1.26286
BEND3P3	NA	-0.834234	1	-1.16758	1.2483	0.617887
BEND4	NA	0	1	-0.187206	0	0
BEND5	NA	0	1	-0.187206	0	0
BEND6	NA	0	1	-0.310354	1.02596	0.922298
BEND7	NA	1.47716	1	3.13472	0.0246234	0.313659
BEST1	NA	-0.370142	1	-0.554138	5.68005	4.31414
BEST2	NA	0	1	-1.18721	0.0132958	0
BEST3	NA	0	1	0.134723	0.0475434	0.0598963
BEST4	NA	0	1	-0.187206	0	0
BET1	NA	0	1	0.0683272	11.7227	13.714
BET1L	NA	0	1	-0.0063469	17.8091	19.7823
BEX1	NA	0	1	0.812794	0.058921	0.144336
BEX2	NA	0.352943	1	1.91233	0.129566	0.613626
BEX4	NA	0	1	-0.187206	0	0
BEX5	NA	0	1	-0.187206	0.0249704	0.0244676
BFAR	NA	0	1	-0.0297556	22.7161	24.8264
BFSP1	NA	1.72391	1	2.08128	1.00391	4.77797
BFSP2	NA	0	1	-0.187206	0	0
BGLAP	NA	0	1	0.440826	0.465962	0.730528
BGN	NA	0	1	-2.18721	0.0311722	0
BHLHA15	NA	0	1	-1.0352	0.287761	0.140984
BHLHA9	NA	0	1	-0.187206	0	0
BHLHB9	NA	0	1	-0.187206	0	0
BHLHE22	NA	0	1	1.81279	0	0.0219755
BHLHE23	NA	0	1	-0.187206	0	0
BHLHE40	NA	-0.329103	1	-0.428057	20.9504	17.3709
BHLHE40-AS1	NA	0	1	-1.18721	0.230863	0.10054
BHLHE41	NA	-1.34403	1	-1.41694	47.1822	19.7094
BHMT	NA	0	1	0.227832	0.0507899	0.0696741
BHMT2	NA	0	1	-0.187206	0.00957938	0.00938649
BICC1	NA	0	1	-0.187206	0	0
BICD1	NA	-0.545858	1	-0.66528	13.2883	9.34608
BICD2	NA	0.258113	1	0.34641	9.6181	13.6441
BID	NA	-0.0538168	1	-0.155468	20.5928	20.6272
BIK	NA	0.678054	1	1.04228	3.06445	7.07603
BIN1	NA	0.727131	1	0.839386	12.3138	24.5902
BIN2	NA	0	1	1.39776	0	0.0225089
BIN3	NA	0	1	-0.0229572	6.59966	7.24817
BIRC2	NA	0.378792	1	0.461001	18.4135	28.2807
BIRC3	NA	0.278403	1	0.422346	3.27357	4.89608
BIRC5	NA	0.400268	1	0.465386	40.6883	62.679
BIRC6	NA	-0.779472	1	-0.837299	13.9396	8.7034
BIRC7	NA	1.1864	1	2.98272	0.038419	0.48939
BIRC8	NA	0	1	-0.187206	0	0
BIVM	NA	-0.851785	1	-1.03018	6.36017	3.47153
BIVM-ERCC5	NA	-0.787916	1	-0.918389	8.60159	5.07542
BLCAP	NA	0.287567	1	0.367466	29.5041	42.4687
BLID	NA	0	1	-0.187206	0	0
BLK	NA	0	1	-0.187206	0	0
BLM	NA	-0.00144749	1	-0.0977304	13.2303	13.7937
BLMH	NA	0.241267	1	0.492127	2.8528	4.48238
BLNK	NA	0.400068	1	1.67529	0.139303	0.532342
BLOC1S1	NA	0	1	-0.062193	17.5792	18.7866
BLOC1S1-RDH5	NA	0	1	0.0570629	7.809	9.06723
BLOC1S2	NA	0.230064	1	0.333899	22.8529	32.1403
BLOC1S3	NA	0	1	-0.21439	3.65296	3.51242
BLOC1S4	NA	0	1	0.104881	4.15583	4.9896
BLOC1S5	NA	-0.0509145	1	-0.207647	8.41031	8.12489
BLOC1S5-TXNDC5	NA	-0.115694	1	-0.162374	77.6697	77.4272
BLOC1S6	NA	-0.363594	1	-0.459731	17.2887	14.0235
BLVRA	NA	0	1	-0.00101012	28.2845	31.5361
BLVRB	NA	0.715528	1	0.833039	35.6597	70.9008
BLZF1	NA	0	1	-0.0107079	12.7962	14.1716
BMF	NA	0.996875	1	1.34757	0.61796	1.76435
BMI1	NA	-0.854644	1	-0.96267	19.2054	10.9909
BMP1	NA	0.797651	1	0.953052	3.99329	8.63188
BMP10	NA	0	1	-0.187206	0	0
BMP15	NA	0	1	-0.187206	0	0
BMP2	NA	2.35167	1	3.46189	0.0806189	1.08224
BMP2K	NA	0	1	-0.111438	2.3733	2.45122
BMP3	NA	-0.150966	1	-0.934439	0.203726	0.117171
BMP4	NA	-0.946915	1	-1.23967	4.78988	2.25669
BMP5	NA	0	1	-0.187206	0.0585137	0.0573355
BMP6	NA	-0.21162	1	-0.336878	12.3581	10.9151
BMP7	NA	1.74277	1	4.62015	0	0.166673
BMP8A	NA	0	1	-0.187206	0.306942	0.300762
BMP8B	NA	0	1	-0.0240154	1.1173	1.2267
BMPER	NA	1.02283	1	3.98272	0	0.124455
BMPR1A	NA	-0.151073	1	-0.32876	5.25316	4.66567
BMPR1B	NA	0	1	-0.166195	1.86351	1.85284
BMPR2	NA	0	1	-0.00952383	3.3369	3.69852
BMS1	NA	0	1	0.0257537	23.306	26.4697
BMS1P1	NA	0	1	0.0641428	5.44734	6.35463
BMS1P4	NA	-0.00871129	1	-0.231796	5.94708	5.64959
BMS1P5	NA	0	1	0.0641428	5.44734	6.35463
BMS1P6	NA	0	1	0.590402	0.188576	0.338762
BMX	NA	0	1	-2.18721	0.0283742	0
BNC1	NA	0	1	0.397757	0.0936067	0.14028
BNC2	NA	-1.39724	1	-3.35713	0.0333989	0.00192508
BNIP1	NA	-0.154993	1	-0.386752	8.20847	7.00188
BNIP2	NA	-0.141793	1	-0.257428	17.4042	16.243
BNIP3	NA	-0.838672	1	-0.953053	38.1255	21.9637
BNIP3L	NA	0.203232	1	0.281617	22.8192	30.9481
BNIPL	NA	0	1	0.727065	0.263215	0.495196
BOC	NA	0	1	-0.924171	0.112735	0.0639532
BOD1	NA	0.222741	1	0.324992	23.9243	33.4397
BOD1L1	NA	-0.426104	1	-0.514484	7.80734	6.09698
BOK	NA	0.196864	1	0.336036	9.38279	13.2174
BOK-AS1	NA	0	1	0.531023	0.922334	1.50627
BOLA1	NA	0	1	-0.167121	6.3117	6.27171
BOLA2	NA	-0.0238687	1	-0.118493	61.7057	63.4138
BOLA2B	NA	-0.0238687	1	-0.118493	61.7057	63.4138
BOLA3	NA	-1.20323	1	-1.35202	74.2596	32.4295
BOLL	NA	0	1	-0.772168	0.0165439	0.00810541
BOP1	NA	-0.190462	1	-0.286015	27.3105	24.9885
BORA	NA	-0.437951	1	-0.570964	13.3614	10.0324
BPESC1	NA	0	1	-0.187206	0	0
BPGM	NA	-0.173776	1	-0.349655	9.2773	8.12116
BPHL	NA	0.295663	1	0.583548	2.78482	4.66486
BPI	NA	0	1	-0.187206	0	0
BPIFA1	NA	1.68483	1	4.56768	0	0.600161
BPIFA2	NA	0	1	1.81279	0	0.0709608
BPIFA3	NA	0	1	-0.187206	0	0
BPIFA4P	NA	0	1	-0.187206	0	0
BPIFB1	NA	3.51827	1	4.10456	0.41173	8.16966
BPIFB2	NA	0	1	-0.187206	0	0
BPIFB3	NA	0	1	-0.187206	0	0
BPIFB4	NA	0	1	-0.187206	0	0
BPIFB6	NA	0	1	-0.187206	0	0
BPIFC	NA	0	1	2.62015	0	0.0754048
BPNT1	NA	-0.126675	1	-0.238027	19.0694	18.0383
BPTF	NA	0	1	0.0440687	7.02117	8.07637
BPY2	NA	0	1	-0.187206	0	0
BPY2B	NA	0	1	-0.187206	0	0
BPY2C	NA	0	1	-0.187206	0	0
BRAF	NA	-0.642046	1	-0.851271	5.64619	3.48843
BRAP	NA	-0.187773	1	-0.313263	9.41745	8.45523
BRAT1	NA	0.669038	1	0.825524	5.69764	11.2732
BRCA1	NA	0.433933	1	0.496957	15.7951	24.8701
BRCA2	NA	-0.419527	1	-0.539577	3.94998	3.03123
BRCC3	NA	0	1	0.00744899	34.1688	38.3184
BRD1	NA	0.529604	1	0.691257	3.60974	6.5071
BRD2	NA	-0.292614	1	-0.348853	5.79163	5.0734
BRD3	NA	0.246433	1	0.370367	5.50712	7.9442
BRD4	NA	0.0459606	1	0.150024	6.32403	7.82934
BRD7	NA	0.239051	1	0.302586	52.2947	71.9601
BRD7P3	NA	0	1	0.327368	0.134146	0.192112
BRD8	NA	-0.0991133	1	-0.182729	17.4937	17.1947
BRD9	NA	-0.171488	1	-0.289127	14.6342	13.3609
BRDT	NA	0	1	0.397757	0.00626881	0.0122852
BRE	NA	-0.724418	1	-0.84323	24.61	15.2993
BRE-AS1	NA	-0.0834254	1	-0.549776	1.77566	1.34992
BREA2	NA	0	1	0.00543953	0.152066	0.173838
BRF1	NA	1.45232	1	1.67714	1.28224	4.58686
BRF2	NA	0.487482	1	0.725483	3.77115	6.96741
BRI3	NA	0.323696	1	0.411421	54.9769	81.5852
BRI3BP	NA	0	1	-0.131558	17.7485	18.0758
BRICD5	NA	-0.0133992	1	-0.417689	3.64544	3.04106
BRIP1	NA	0.49358	1	0.635266	2.69623	4.67444
BRIX1	NA	-0.392408	1	-0.454051	130.047	105.907
BRK1	NA	-0.729774	1	-0.793968	148.288	95.4083
BRMS1	NA	0	1	-0.0409848	38.4193	41.6631
BRMS1L	NA	0	1	0.00931435	10.4961	11.787
BROX	NA	-0.079783	1	-0.184403	31.0601	30.4939
BRPF1	NA	-0.24773	1	-0.377823	7.63245	6.55247
BRPF3	NA	0	1	0.0615778	9.71864	11.316
BRS3	NA	0	1	-1.18721	0.0179724	0
BRSK1	NA	-2.17758	1	-2.84713	1.29406	0.193835
BRSK2	NA	0	1	0.195738	1.80564	2.3093
BRWD1	NA	-0.322265	1	-0.403878	4.66104	3.93011
BRWD1-IT2	NA	0	1	-1.77217	0.123516	0.0242058
BRWD3	NA	-0.819292	1	-0.915633	6.35221	3.75598
BSCL2	NA	0.0828271	1	0.1721	24.4957	30.7932
BSDC1	NA	-0.463971	1	-0.560088	24.3299	18.4082
BSG	NA	-0.702045	1	-0.745304	166.786	110.996
BSN	NA	0.0853539	1	0.812794	0.0461466	0.091994
BSN-AS2	NA	0	1	1.03519	0.0195121	0.0573575
BSND	NA	0	1	-0.187206	0	0
BSPH1	NA	0	1	-0.187206	0	0
BSPRY	NA	0.546209	1	0.68366	9.84216	17.6453
BST1	NA	0	1	-0.672632	0.102952	0.067253
BST2	NA	-2.72755	1	-2.94413	47.8691	6.91653
BSX	NA	0	1	-0.187206	0	0
BTAF1	NA	0	1	-0.0361096	13.199	14.3616
BTBD1	NA	-0.400524	1	-0.46805	42.1448	33.9899
BTBD10	NA	0.437748	1	0.54377	16.1263	26.2335
BTBD11	NA	0.90292	1	1.0373	3.75919	8.61307
BTBD16	NA	0	1	1.13472	0.0137419	0.0538606
BTBD17	NA	0	1	-0.187206	0	0
BTBD18	NA	0	1	0.397757	0.024995	0.0408195
BTBD19	NA	0	1	-0.187206	0.1777	0.174122
BTBD2	NA	0.115321	1	0.246941	10.9029	14.4378
BTBD3	NA	-1.03908	1	-1.13595	17.7505	9.00863
BTBD6	NA	1.80092	1	2.02825	3.2207	14.7022
BTBD7	NA	0.629282	1	0.738107	3.82737	7.12452
BTBD8	NA	-0.539139	1	-1.18721	1.31625	0.636277
BTBD9	NA	0	1	0.018622	1.25053	1.41366
BTC	NA	0	1	-0.237391	2.22662	2.10655
BTD	NA	-0.717198	1	-0.996416	4.77154	2.66309
BTF3	NA	-0.101943	1	-0.133595	448.956	456.571
BTF3L4	NA	-0.0616592	1	-0.117985	37.942	39.0056
BTF3P11	NA	0	1	-0.187206	0.238078	0.233284
BTG1	NA	-0.0747362	1	-0.162535	15.7253	15.6745
BTG2	NA	0.970648	1	1.38598	0.758757	2.23044
BTG3	NA	0	1	-0.104932	13.5578	14.0653
BTG4	NA	0	1	1.39776	0	0.0491285
BTK	NA	0	1	1.39776	0	0.0190606
BTLA	NA	0	1	0.812794	0	0.00773984
BTN1A1	NA	0	1	-1.18721	0.0267221	0.00872802
BTN2A1	NA	0.0516936	1	0.217679	4.95375	6.42883
BTN2A2	NA	0	1	0.232764	1.42757	1.87365
BTN2A3P	NA	0	1	-0.0249341	0.419328	0.460993
BTN3A1	NA	-0.00538691	1	-0.177708	4.58091	4.51835
BTN3A2	NA	-0.170139	1	-0.35957	4.10991	3.57297
BTN3A3	NA	0	1	0.15724	2.25018	2.80168
BTNL2	NA	0	1	0.74568	0.0232044	0.0454744
BTNL3	NA	0	1	-0.187206	0	0
BTNL8	NA	0	1	-0.187206	0	0
BTNL9	NA	0.0176822	1	0.286508	1.9155	2.60922
BTRC	NA	0	1	0.0728355	5.66729	6.6508
BUB1	NA	-0.145292	1	-0.210938	38.2157	36.8351
BUB1B	NA	0.0828266	1	0.160317	22.6668	28.2617
BUB3	NA	-0.0600039	1	-0.112811	72.3903	74.6868
BUD13	NA	0	1	0.186877	6.05519	7.69293
BUD31	NA	0.206168	1	0.304198	48.5742	66.9209
BVES	NA	0	1	-0.277403	0.285238	0.262295
BVES-AS1	NA	0	1	0.620149	0.0444226	0.0870563
BYSL	NA	0	1	-0.0594004	18.8612	20.1945
BZRAP1	NA	0	1	-0.187206	0	0
BZRAP1-AS1	NA	0	1	0.0385616	3.09075	3.54295
BZW1	NA	-0.279105	1	-0.301142	334.142	302.55
BZW2	NA	0.197898	1	0.248613	103.017	136.548
C10orf10	NA	0	1	-0.131807	3.45174	3.51511
C10orf105	NA	0	1	0.327368	0.0308816	0.0453896
C10orf107	NA	0	1	-1.4096	0.121701	0.0397502
C10orf11	NA	0	1	-0.187206	0	0
C10orf111	NA	0	1	-0.887645	0.177794	0.101625
C10orf113	NA	0	1	-1.18721	0.0413598	0
C10orf114	NA	-0.532138	1	-0.907922	2.61738	1.55132
C10orf118	NA	-0.261026	1	-0.411385	4.35319	3.65107
C10orf12	NA	-0.980143	1	-1.15615	5.90034	2.95099
C10orf120	NA	0	1	-0.187206	0	0
C10orf128	NA	0	1	-0.187206	0	0
C10orf129	NA	0	1	-0.509134	0.0592993	0.043579
C10orf131	NA	0	1	-0.602243	0.410292	0.296233
C10orf137	NA	0	1	-0.00794382	4.91515	5.45408
C10orf2	NA	-0.55891	1	-0.686867	11.426	7.91658
C10orf25	NA	-0.5832	1	-0.974357	1.53382	0.867672
C10orf32	NA	-0.00971952	1	-0.189268	7.28996	7.13296
C10orf32-AS3MT	NA	-0.0127649	1	-0.475331	1.06936	0.856484
C10orf35	NA	0	1	-0.179826	9.18089	9.04227
C10orf40	NA	0	1	0.812794	0	0.01371
C10orf53	NA	0	1	-0.187206	0	0
C10orf54	NA	-0.282683	1	-0.467883	3.84675	3.10198
C10orf55	NA	0	1	-0.0579225	2.25351	2.41608
C10orf62	NA	0	1	1.39776	0	0.0400702
C10orf67	NA	-0.750025	1	-1.22785	1.23394	0.583407
C10orf68	NA	0	1	-0.379851	0.0653787	0.0549105
C10orf71	NA	0	1	-0.187206	0	0
C10orf76	NA	0	1	-0.0445535	6.60727	7.14774
C10orf82	NA	0	1	-0.187206	0	0
C10orf88	NA	0	1	0.0495973	3.03555	3.50644
C10orf90	NA	-1.53129	1	-2.13474	1.10484	0.274689
C10orf91	NA	0	1	0.0538026	0.344105	0.404611
C10orf95	NA	-0.208854	1	-0.663644	2.19548	1.54146
C10orf99	NA	0	1	-0.187206	0	0
C11orf1	NA	-0.101516	1	-0.32594	12.0904	10.7584
C11orf16	NA	0	1	0.54976	0.0263844	0.0517062
C11orf21	NA	0	1	-0.187206	0	0
C11orf24	NA	0	1	-0.0181865	10.6799	11.767
C11orf30	NA	-0.124701	1	-0.233153	8.96265	8.50675
C11orf31	NA	0.10738	1	0.223609	28.5153	37.1523
C11orf34	NA	0	1	-0.187206	0	0
C11orf35	NA	0	1	0.490866	0.351026	0.55745
C11orf40	NA	0	1	-0.187206	0	0
C11orf42	NA	0	1	1.39776	0	0.0435409
C11orf45	NA	0	1	0.278458	0.434461	0.590505
C11orf48	NA	-0.0890899	1	-0.167782	69.5283	69.052
C11orf49	NA	-0.540635	1	-0.667771	18.532	13.0113
C11orf52	NA	0	1	0.513234	1.4034	2.24825
C11orf53	NA	0	1	-0.187206	0	0
C11orf54	NA	-0.387218	1	-0.567913	8.37289	6.29899
C11orf57	NA	-0.0237227	1	-0.143834	10.4472	10.5494
C11orf58	NA	0.402095	1	0.457517	38.2136	58.5452
C11orf63	NA	0	1	-0.0371801	1.01861	1.10823
C11orf65	NA	0	1	-0.45024	0.417923	0.337241
C11orf68	NA	0	1	0.136419	11.0675	13.5758
C11orf70	NA	0	1	0.620149	0.0336505	0.0659459
C11orf71	NA	0	1	0.365335	0.549504	0.807659
C11orf73	NA	0.0672996	1	0.230785	13.7815	18.0485
C11orf74	NA	0.209253	1	0.478501	7.68042	11.9563
C11orf80	NA	-0.487309	1	-0.653583	10.5165	7.45544
C11orf82	NA	-0.03485	1	-0.139169	14.5185	14.7081
C11orf83	NA	0.0569147	1	0.208054	11.2259	14.4708
C11orf84	NA	0.0235077	1	0.185022	9.842	12.4862
C11orf85	NA	0.374223	1	1.77627	0.273718	1.13243
C11orf86	NA	-1.92253	1	-2.83928	1.86444	0.272985
C11orf87	NA	0	1	-0.187206	0.0042774	0.00419127
C11orf88	NA	0	1	-0.187206	0	0
C11orf91	NA	0	1	0.91233	0.168737	0.385792
C11orf92	NA	0	1	2.39776	0	0.0226256
C11orf93	NA	0.321043	1	3.39776	0	0.193578
C11orf94	NA	0	1	2.13472	0	0.270474
C11orf95	NA	-0.0467843	1	-0.234659	2.94803	2.79506
C11orf96	NA	0	1	-0.187206	0	0
C12orf10	NA	0	1	-0.0940114	22.218	23.2247
C12orf23	NA	-0.357711	1	-0.481221	12.3394	9.86037
C12orf29	NA	-0.301078	1	-0.418923	15.5339	12.9613
C12orf36	NA	0.0336145	1	0.282798	2.44274	3.31833
C12orf39	NA	0	1	0.812794	0	0.042682
C12orf4	NA	-0.0919826	1	-0.207828	11.2379	10.8552
C12orf40	NA	0	1	-0.187206	0	0
C12orf42	NA	0	1	-0.187206	0	0
C12orf43	NA	0	1	0.197385	5.52869	7.07627
C12orf44	NA	0	1	0.0593643	20.7472	24.1217
C12orf45	NA	0	1	0.0446679	23.8435	27.444
C12orf49	NA	-0.293896	1	-0.414637	15.301	12.805
C12orf5	NA	0	1	0.0527373	4.50162	5.20967
C12orf50	NA	0	1	-1.18721	0.0148944	0
C12orf52	NA	0.0195443	1	0.171819	12.2897	15.4489
C12orf54	NA	0	1	-0.187206	0	0
C12orf56	NA	0	1	-1.18721	0.012274	0
C12orf57	NA	0.280992	1	0.436364	35.5903	53.7541
C12orf60	NA	0.436304	1	0.860623	1.98468	4.04414
C12orf61	NA	0	1	0.812794	0.0150801	0.0443294
C12orf65	NA	0.120559	1	0.286643	8.47716	11.5407
C12orf66	NA	-0.0286906	1	-0.249805	4.59062	4.30678
C12orf68	NA	0	1	-0.187206	0	0
C12orf71	NA	0	1	-0.187206	0	0
C12orf73	NA	-0.0130709	1	-0.263471	5.51999	5.12958
C12orf74	NA	0	1	-0.187206	0	0
C12orf75	NA	0	1	-1.18721	0.0185907	0
C12orf76	NA	0	1	-0.0669113	2.08797	2.22495
C12orf77	NA	0	1	-0.187206	0	0
C13orf35	NA	0	1	-0.187206	0	0
C14orf1	NA	0.128392	1	0.258738	18.8318	25.1421
C14orf105	NA	0	1	-0.187206	0	0
C14orf119	NA	0.356488	1	0.45612	15.9354	24.3935
C14orf142	NA	1.28351	1	1.52561	5.18264	16.6949
C14orf159	NA	-1.14819	1	-2.27467	0.360724	0.0777612
C14orf166	NA	-0.126913	1	-0.183513	169.694	166.704
C14orf166B	NA	0	1	-0.187206	0	0
C14orf169	NA	0.0696673	1	0.240771	6.85932	9.04582
C14orf177	NA	0	1	-0.187206	0	0
C14orf178	NA	0	1	0.227832	0.0786221	0.115559
C14orf180	NA	0	1	-0.187206	0	0
C14orf182	NA	0	1	0.523288	0.406546	0.657757
C14orf183	NA	0	1	-0.187206	0.0520922	0.0510433
C14orf2	NA	0.850225	1	0.943468	51.4516	110.423
C14orf23	NA	0	1	0.812794	0	0.00667121
C14orf28	NA	0	1	-0.0380621	0.87388	0.950475
C14orf37	NA	0	1	1.39776	0	0.0161477
C14orf39	NA	0	1	-0.187206	0	0
C14orf64	NA	0	1	-0.187206	0	0
C14orf79	NA	1.0841	1	1.40466	1.85423	5.50336
C14orf80	NA	1.28835	1	1.56738	2.20718	7.32657
C14orf93	NA	-0.0426711	1	-0.333495	2.90377	2.56995
C15orf26	NA	0	1	-0.924171	0.0644951	0.0315982
C15orf27	NA	0	1	-0.187206	0.0317569	0.0311175
C15orf32	NA	0	1	-0.187206	0	0
C15orf37	NA	0	1	0.0113401	1.47447	1.6597
C15orf38	NA	-0.703333	1	-0.901754	9.30273	5.55011
C15orf38-AP3S2	NA	0	1	-0.0559324	8.90203	9.55409
C15orf39	NA	0.0780508	1	0.233146	4.65794	6.10989
C15orf40	NA	0	1	0.14457	5.57427	6.87672
C15orf41	NA	-1.13019	1	-1.27307	14.6111	6.74036
C15orf43	NA	0	1	-0.187206	0	0
C15orf48	NA	0.953792	1	1.24889	4.6802	12.4554
C15orf52	NA	-0.433973	1	-0.537326	11.3889	8.75387
C15orf53	NA	0	1	-0.187206	0	0
C15orf54	NA	0	1	-0.187206	0	0
C15orf56	NA	0	1	1.45022	0.0956045	0.316168
C15orf57	NA	0	1	-0.224253	5.19642	4.96234
C15orf59	NA	0	1	-0.187206	0	0
C15orf60	NA	0	1	1.39776	0	0.0538024
C15orf61	NA	0	1	-0.322861	3.03486	2.70516
C15orf62	NA	0	1	-0.421671	0.193777	0.159895
C16orf11	NA	0	1	-0.187206	0	0
C16orf13	NA	-0.00221201	1	-0.147863	31.6832	31.9043
C16orf3	NA	0.240904	1	0.915156	0.843092	1.80243
C16orf45	NA	-0.788558	1	-1.17403	2.35299	1.15812
C16orf46	NA	0	1	0.103929	1.82533	2.19101
C16orf52	NA	-1.05398	1	-1.25621	4.76798	2.22395
C16orf54	NA	0	1	-1.18721	0.00978234	0
C16orf55	NA	0.189628	1	0.472396	2.60907	4.045
C16orf58	NA	0	1	-0.0339593	11.7229	12.7751
C16orf59	NA	0	1	0.110594	6.37993	7.68824
C16orf62	NA	-0.674648	1	-0.963662	2.3282	1.32917
C16orf70	NA	0.805595	1	0.985655	4.37998	9.68717
C16orf71	NA	0	1	-0.187206	0.0938468	0.0919571
C16orf72	NA	-0.11312	1	-0.192913	22.625	22.0819
C16orf74	NA	0.327229	1	0.568743	8.5216	14.1201
C16orf78	NA	0	1	-0.187206	0	0
C16orf80	NA	0.204331	1	0.312194	32.319	44.7751
C16orf82	NA	0	1	-0.187206	0	0
C16orf86	NA	0	1	-0.187206	0.0400235	0.0392176
C16orf87	NA	0.0724162	1	0.28377	7.87739	10.7055
C16orf89	NA	0	1	0.812794	0.0133167	0.0391457
C16orf90	NA	0	1	-0.187206	0	0
C16orf92	NA	0	1	-0.772168	0.0567485	0.0278029
C16orf93	NA	0	1	0.291629	1.31793	1.80517
C16orf95	NA	0	1	-0.00472749	1.93151	2.1507
C16orf96	NA	0	1	-0.187206	0	0
C16orf97	NA	0	1	-0.187206	0	0
C17orf100	NA	0	1	0.0133274	1.84069	2.07496
C17orf102	NA	0	1	-0.187206	0	0
C17orf103	NA	0.352638	1	0.933089	0.238824	0.514833
C17orf104	NA	0	1	-0.45024	0.059689	0.0478531
C17orf105	NA	0	1	-0.187206	0	0
C17orf107	NA	0.129612	1	0.975066	0.164795	0.371397
C17orf112	NA	0	1	-0.187206	0	0
C17orf47	NA	0	1	2.13472	0	0.0467957
C17orf49	NA	-0.144844	1	-0.322211	21.064	18.7936
C17orf50	NA	0	1	-0.187206	0	0
C17orf51	NA	0.473718	1	0.6514	1.75569	3.079
C17orf53	NA	0	1	0.0163279	3.37357	3.80788
C17orf58	NA	0.530433	1	0.755168	5.37451	10.1348
C17orf59	NA	0	1	0.0464668	2.40151	2.76918
C17orf61-PLSCR3	NA	-0.0418353	1	-0.185878	13.4473	13.1887
C17orf62	NA	0.0871292	1	0.227832	7.86091	10.2728
C17orf64	NA	0	1	-0.187206	0	0
C17orf66	NA	0	1	1.39776	0	0.0252754
C17orf67	NA	0	1	1.39776	0	0.0612896
C17orf70	NA	0	1	-0.0601594	5.22546	5.59218
C17orf72	NA	1.05966	1	2.42423	0.0653877	0.43248
C17orf74	NA	0	1	-1.18721	0.0154002	0
C17orf75	NA	0.300508	1	0.445275	4.84848	7.36789
C17orf76-AS1	NA	0.087411	1	0.113179	311.091	375.388
C17orf77	NA	0	1	2.13472	0	0.0394196
[truncated: 21,170 more rows]

## Sheet: PC9GRvsPC9_rep
# This file is generated by gfold V1.1.3 on Thu Sep 17 08:35:09 2015
# Normalization constants :
# PC9_RNA_rep	78744461	1
# PC9R_RNA_rep	75323806	1.15842
# The GFOLD value could be considered as a reliable log2 fold change.
# It is positive/negative if the gene is up/down regulated.
# A gene with zero GFOLD value should never be considered as
# differentially expressed. For a comprehensive description of
# GFOLD, please refer to the manual.
#GeneSymbol	GeneName	GFOLD(0.01)	E-FDR	log2fdc	1stRPKM	2ndRPKM
-	NA	-0.226809	1	-0.270228	7.19637	7.22637
A1BG	NA	0.711223	1	1.75982	0.086292	0.375878
A1BG-AS1	NA	0.244378	1	0.653188	0.596212	1.14062
A1CF	NA	0	1	0.787838	0	0.00139322
A2M	NA	0	1	0.3728	0.00272927	0.00570643
A2M-AS1	NA	0.214715	1	2.03577	0.0174202	0.109268
A2ML1	NA	2.5154	1	4.20288	0.00489565	0.161216
A2MP1	NA	0	1	-0.212162	0	0
A4GALT	NA	0.481476	1	0.620001	5.49372	10.2299
A4GNT	NA	0	1	-0.212162	0	0
AA06	NA	0	1	-0.212162	0	0
AAAS	NA	-0.0347787	1	-0.121904	19.9096	22.158
AACS	NA	-0.173928	1	-0.248091	15.8541	16.1663
AACSP1	NA	0	1	0.787838	0.00584414	0.0183286
AADAC	NA	0.660216	1	1.06795	0.711667	1.81863
AADACL2	NA	0	1	1.78784	0	0.026552
AADACL3	NA	0	1	-0.212162	0	0
AADACL4	NA	0	1	-0.212162	0	0
AADAT	NA	-0.00209736	1	-0.359004	0.977276	0.922252
AAED1	NA	0.253543	1	0.526015	2.45693	4.29168
AAGAB	NA	-0.380913	1	-0.460274	17.4264	15.3386
AAK1	NA	-1.10249	1	-1.18287	3.05643	1.63008
AAMDC	NA	0.917551	1	1.14599	7.30714	19.6243
AAMP	NA	-0.371786	1	-0.409071	123.069	112.243
AANAT	NA	0	1	-0.53409	0.0849452	0.0697736
AAR2	NA	0.634224	1	0.720573	10.9482	21.8525
AARD	NA	0	1	0.787838	0	0.00743338
AARS	NA	-0.219661	1	-0.257862	59.5546	60.3177
AARS2	NA	-0.0408566	1	-0.144951	5.39893	5.91341
AASDH	NA	0.103583	1	0.299208	1.76528	2.63209
AASDHPPT	NA	-0.0439636	1	-0.160261	7.26626	7.87466
AASS	NA	0	1	1.10977	0.00216306	0.00904515
AATF	NA	-0.0281951	1	-0.0867266	37.4099	42.6618
AATK	NA	-2.66494	1	-3.07518	1.18745	0.16849
AATK-AS1	NA	0	1	1.3728	0.00805283	0.0420926
ABAT	NA	-0.878046	1	-0.967361	8.06931	4.99698
ABCA1	NA	1.78995	1	1.90321	1.27694	5.7885
ABCA10	NA	0	1	0.0716308	0.0441296	0.0566186
ABCA11P	NA	0	1	0.00674965	2.77441	3.3768
ABCA12	NA	1.80957	1	2.0223	0.393692	1.9421
ABCA13	NA	0	1	1.10977	0.00221706	0.00695322
ABCA17P	NA	0	1	0.19383	0.11826	0.164841
ABCA2	NA	0	1	0.0101655	14.5044	17.6897
ABCA3	NA	-0.769716	1	-0.84075	10.8451	7.33258
ABCA4	NA	1.94427	1	2.12405	0.695211	3.67741
ABCA5	NA	1.56504	1	1.9922	0.0920632	0.448667
ABCA6	NA	0	1	-0.212162	0	0
ABCA7	NA	-0.129061	1	-0.205759	7.11705	7.47336
ABCA8	NA	0	1	1.78784	0	0.00696294
ABCA9	NA	0	1	1.3728	0	0.00421394
ABCB1	NA	0	1	-0.212162	0	0
ABCB10	NA	-0.36966	1	-0.474809	7.35552	6.40911
ABCB11	NA	0.388717	1	2.18016	0.00797862	0.0556063
ABCB4	NA	0	1	0.595193	0.00955314	0.0199739
ABCB5	NA	0	1	-1.21216	0.00164328	0
ABCB6	NA	0.0958755	1	0.169764	15.2956	20.8378
ABCB7	NA	-0.0301824	1	-0.13671	10.2999	11.3461
ABCB8	NA	-0.314756	1	-0.391099	11.1563	10.3022
ABCB9	NA	0	1	0.14496	2.39107	3.20268
ABCC1	NA	-0.418508	1	-0.458583	29.6362	26.1171
ABCC10	NA	-0.0513868	1	-0.155743	4.71808	5.12915
ABCC11	NA	0	1	0.846731	0.0284622	0.0649194
ABCC12	NA	0	1	-1.21216	0.0024573	0
ABCC13	NA	0	1	-0.212162	0	0
ABCC2	NA	-0.0557998	1	-0.0917748	42.0327	47.7658
ABCC3	NA	1.03179	1	1.05575	66.6744	167.856
ABCC4	NA	-0.719089	1	-0.802911	8.11683	5.6336
ABCC5	NA	0.325714	1	0.371406	16.1332	25.2752
ABCC6	NA	1.42513	1	2.0223	0.0751169	0.378363
ABCC6P1	NA	0.556449	1	1.97546	0.0372961	0.194949
ABCC6P2	NA	1.26342	1	2.0477	0.323778	1.69241
ABCC8	NA	0	1	0.787838	0	0.00266694
ABCC9	NA	0	1	0.787838	0	0.0015689
ABCD1	NA	-0.132106	1	-0.196499	18.7301	19.7945
ABCD2	NA	0	1	-0.212162	0	0
ABCD3	NA	-0.328626	1	-0.393667	18.9804	17.4962
ABCD4	NA	-0.524114	1	-0.62009	11.396	8.97824
ABCE1	NA	-0.123711	1	-0.188822	15.9635	16.9606
ABCF1	NA	-0.15949	1	-0.208882	5.03258	5.2731
ABCF2	NA	-0.519341	1	-0.566388	38.4971	31.4827
ABCF3	NA	0.0858444	1	0.153252	21.6807	29.2
ABCG1	NA	2.54279	1	2.84628	0.443859	3.89258
ABCG2	NA	0.272808	1	0.351446	8.70981	13.4588
ABCG4	NA	0	1	1.78784	0.00322727	0.0236168
ABCG5	NA	0	1	-0.212162	0	0
ABCG8	NA	0	1	-1.21216	0.00476522	0
ABHD1	NA	0	1	-0.241191	2.19559	2.24939
ABHD10	NA	-1.48657	1	-1.55579	39.5629	16.2937
ABHD11	NA	0.0697562	1	0.152613	22.4264	30.1918
ABHD12	NA	-0.110071	1	-0.164049	40.0679	43.3081
ABHD12B	NA	0	1	1.59519	0.0223056	0.101047
ABHD13	NA	-0.182243	1	-0.337964	2.32094	2.22352
ABHD14A	NA	-1.03957	1	-1.29319	6.07458	2.99549
ABHD14A-ACY1	NA	-0.526403	1	-0.624211	18.4643	14.5054
ABHD14B	NA	-1.05451	1	-1.11244	49.8697	27.9303
ABHD15	NA	0.840979	1	0.965332	3.91388	9.25958
ABHD16A	NA	-0.226257	1	-0.295163	3.58287	3.53613
ABHD16B	NA	0	1	0.0591398	5.79906	7.31825
ABHD17A	NA	-0.461233	1	-0.534864	34.5161	28.8498
ABHD17B	NA	0.342594	1	0.48563	3.42803	5.81538
ABHD17C	NA	-0.144661	1	-0.212162	26.604	27.8121
ABHD2	NA	0.134492	1	0.166361	27.2466	37.0298
ABHD3	NA	0.593194	1	0.752487	4.06082	8.29108
ABHD4	NA	1.72422	1	1.78339	20.1347	83.9527
ABHD5	NA	-0.721875	1	-0.84078	4.77321	3.22662
ABHD6	NA	0	1	-0.124395	2.95592	3.28433
ABHD8	NA	-0.357119	1	-0.432641	25.9333	23.268
ABI1	NA	0	1	0.0472175	8.85857	11.0856
ABI2	NA	-0.128809	1	-0.206721	7.25899	7.61732
ABI3	NA	0	1	1.78784	0	0.0188848
ABI3BP	NA	0.923433	1	1.88737	0.0369083	0.175114
ABL1	NA	-0.124704	1	-0.187885	11.9198	12.6727
ABL2	NA	0	1	-0.0100235	5.11225	6.14838
ABLIM1	NA	0.263758	1	0.326302	7.40882	11.2502
ABLIM2	NA	0	1	-0.122895	0.367943	0.40938
ABLIM3	NA	-0.442189	1	-0.505796	18.1159	15.4504
ABO	NA	0	1	1.78784	0	0.0252236
ABP1	NA	0	1	-0.033359	2.25428	2.66833
ABR	NA	0.336906	1	0.381057	20.5375	32.3912
ABRA	NA	0	1	-0.212162	0	0
ABRACL	NA	-0.578848	1	-0.674771	43.5383	33.0251
ABT1	NA	-0.330639	1	-0.420155	16.9642	15.3528
ABTB1	NA	0.903991	1	1.02266	7.0468	17.3468
ABTB2	NA	1.00819	1	1.07736	8.5111	21.7539
ACAA1	NA	-1.63111	1	-1.71355	40.0728	14.7927
ACAA2	NA	-1.17598	1	-1.26434	28.8328	14.5322
ACACA	NA	0.165897	1	0.211062	10.7353	15.0493
ACACB	NA	0.080601	1	0.223542	1.30714	1.8488
ACAD10	NA	0.268057	1	0.398073	3.37968	5.3951
ACAD11	NA	0.129391	1	0.283178	2.88199	4.24862
ACAD8	NA	-0.0989463	1	-0.247472	5.96019	6.08007
ACAD9	NA	-0.19038	1	-0.263448	19.8222	19.9985
ACADL	NA	0	1	2.10977	0	0.0213269
ACADM	NA	-1.04874	1	-1.13364	21.7855	12.022
ACADS	NA	0.0622663	1	0.196267	7.24066	10.0488
ACADSB	NA	0.266915	1	0.407394	1.99435	3.20448
ACADVL	NA	-0.391821	1	-0.424096	129.43	116.821
ACAN	NA	0	1	-0.212162	0	0
ACAP1	NA	-0.193428	1	-0.584639	0.840544	0.677564
ACAP2	NA	-0.49338	1	-0.569683	7.79316	6.35842
ACAP3	NA	-0.308032	1	-0.398322	9.95944	9.15088
ACAT1	NA	-0.29738	1	-0.413999	10.5689	9.60551
ACAT2	NA	-0.447218	1	-0.534525	27.1426	22.6916
ACBD3	NA	0.279742	1	0.344788	15.8661	24.4033
ACBD4	NA	0.307775	1	0.461441	3.53424	5.89617
ACBD5	NA	0.48437	1	0.614491	3.21074	5.9556
ACBD6	NA	0	1	0.0445352	22.1059	27.6118
ACBD7	NA	1.51598	1	2.1015	0.128124	0.681528
ACCS	NA	0.380274	1	0.55972	3.0735	5.49048
ACCSL	NA	0	1	0.787838	0.00697764	0.0218835
ACD	NA	0.610368	1	0.71521	9.50911	18.9116
ACE	NA	-1.48142	1	-1.93595	0.528022	0.165346
ACE2	NA	1.27036	1	1.63272	0.369355	1.39688
ACER1	NA	0	1	1.78784	0	0.0366067
ACER2	NA	1.0207	1	1.26772	1.07312	3.13746
ACER3	NA	-0.13972	1	-0.268124	4.0295	4.0521
ACHE	NA	0	1	0.420106	0.0815985	0.134691
ACIN1	NA	-0.250297	1	-0.288939	38.2559	37.9204
ACLY	NA	-0.245798	1	-0.285006	43.8422	43.5763
ACMSD	NA	0	1	-0.212162	0.111754	0.116829
ACN9	NA	-0.0163912	1	-0.169949	5.81563	6.26044
ACO1	NA	0.6298	1	0.730359	5.99888	12.0562
ACO2	NA	0.0397977	1	0.0851923	45.863	58.9211
ACOT1	NA	0.178686	1	0.314768	8.0965	12.1994
ACOT11	NA	-0.0231015	1	-0.103619	12.5533	14.1491
ACOT12	NA	0	1	-0.212162	0	0
ACOT13	NA	0.385204	1	0.450928	12.2397	20.2631
ACOT2	NA	0.16379	1	0.265785	13.2958	19.3618
ACOT4	NA	0.54057	1	0.701613	5.08906	10.0302
ACOT6	NA	0	1	0.439914	0.164433	0.277686
ACOT7	NA	-1.12103	1	-1.19014	36.9657	19.6167
ACOT8	NA	0.0382074	1	0.124385	29.3787	38.785
ACOT9	NA	-0.416071	1	-0.521283	16.6922	14.0832
ACOX1	NA	0.0683189	1	0.153433	4.41325	5.94478
ACOX2	NA	-0.350689	1	-0.543096	3.75094	3.11633
ACOX3	NA	-0.196729	1	-0.343848	4.80753	4.58702
ACOXL	NA	-1.0952	1	-1.30792	4.07791	1.99168
ACP1	NA	-1.03433	1	-1.09746	53.9754	30.5447
ACP2	NA	0.28721	1	0.38582	10.4967	16.6122
ACP5	NA	0	1	-0.671594	0.0701619	0.0513437
ACP6	NA	-0.242077	1	-0.350895	14.0128	13.3054
ACPL2	NA	-1.41948	1	-1.60019	4.85456	1.93652
ACPP	NA	2.64596	1	3.11857	0.159656	1.71079
ACPT	NA	0	1	-0.101131	0.226268	0.256256
ACR	NA	0.616553	1	2.3728	0.0278087	0.222882
ACRBP	NA	0	1	1.18639	0.0673346	0.197099
ACRC	NA	0.198241	1	0.725374	0.231768	0.467877
ACRV1	NA	0	1	-0.212162	0.118887	0.124286
ACSBG1	NA	0	1	0.517749	0.17046	0.298488
ACSBG2	NA	0	1	0.0508722	0.0889701	0.112592
ACSF2	NA	0.788845	1	0.845246	29.5447	64.287
ACSF3	NA	0.596597	1	0.717079	4.0473	8.06044
ACSL1	NA	-0.112235	1	-0.178748	16.8045	17.9793
ACSL3	NA	-0.00904482	1	-0.0466859	43.82	51.378
ACSL4	NA	0.0408019	1	0.108713	10.4427	13.6368
ACSL5	NA	-1.38307	1	-1.59005	3.11716	1.25172
ACSL6	NA	0	1	0.3728	0.00183649	0.00383977
ACSM1	NA	1.77354	1	4.64582	0	0.181243
ACSM2A	NA	0	1	-0.212162	0	0
ACSM2B	NA	0	1	-0.212162	0	0
ACSM3	NA	0	1	0.451789	0.421278	0.701178
ACSM4	NA	0	1	0.261769	0.12386	0.182802
ACSM5	NA	0	1	-0.212162	0	0
ACSS1	NA	-0.311002	1	-0.429175	4.9372	4.44018
ACSS2	NA	1.13429	1	1.22377	7.56072	21.3921
ACSS3	NA	0.798887	1	3.78784	0	0.0656578
ACTA1	NA	0	1	-0.0917244	20.5215	23.322
ACTA2	NA	0	1	-0.111233	0.466533	0.523581
ACTB	NA	0	1	0.00445597	1770.85	2151.19
ACTBL2	NA	0.0435902	1	0.724644	0.154537	0.313607
ACTC1	NA	-1.11861	1	-1.30191	3.5316	1.73275
ACTG1	NA	-1.16184	1	-1.16943	3471.05	1868.88
ACTG1P4	NA	-0.887359	1	-0.992553	17.56	10.6851
ACTG2	NA	0	1	0.617913	0.0763294	0.149617
ACTL10	NA	0.816	1	1.30607	0.363195	1.09979
ACTL6A	NA	-0.602978	1	-0.662509	49.9644	38.226
ACTL6B	NA	0	1	1.3728	0.00829478	0.0433573
ACTL7A	NA	0	1	-1.21216	0.00886204	0
ACTL7B	NA	0	1	0.787838	0	0.00943569
ACTL8	NA	-3.82509	1	-5.60448	0.566385	0.00713381
ACTL9	NA	0	1	-0.212162	0	0
ACTN1	NA	-0.288029	1	-0.313781	117.908	114.879
ACTN2	NA	0	1	0.925341	0.0112185	0.0293198
ACTN3	NA	-0.0814415	1	-0.549858	0.506728	0.418215
ACTN4	NA	-0.529723	1	-0.547274	265.41	219.951
ACTR10	NA	0	1	-0.00319901	10.3426	12.4983
ACTR1A	NA	-0.310425	1	-0.357864	46.5626	44.0008
ACTR1B	NA	0	1	0.0119186	31.557	38.5345
ACTR2	NA	-0.747369	1	-0.779156	89.05	62.8394
ACTR3	NA	-0.465954	1	-0.503987	81.0002	69.1704
ACTR3B	NA	0	1	0.161259	3.90392	5.28867
ACTR3BP2	NA	0	1	-0.212162	0	0
ACTR3BP5	NA	0	1	-0.212162	0	0
ACTR3C	NA	0	1	0.175263	3.76508	5.15147
ACTR5	NA	0.707145	1	0.867639	3.23758	7.16016
ACTR6	NA	0	1	0.0846124	8.19847	10.53
ACTR8	NA	0.0419214	1	0.202875	2.64277	3.68494
ACTRT1	NA	0	1	-0.212162	0	0
ACTRT2	NA	0	1	-0.212162	0	0
ACTRT3	NA	0.424568	1	0.841705	0.576953	1.25933
ACVR1	NA	0	1	-0.0702128	2.64025	3.04598
ACVR1B	NA	0	1	0.0268914	7.50281	9.25758
ACVR1C	NA	0	1	0.787838	0	0.0014626
ACVR2A	NA	0.0132614	1	0.274741	0.673228	0.987347
ACVR2B	NA	-0.373697	1	-0.547479	0.935727	0.775105
ACVR2B-AS1	NA	0	1	-0.140012	0.191726	0.210982
ACVRL1	NA	2.02442	1	2.66231	0.0749732	0.593864
ACY1	NA	-0.471949	1	-0.567666	21.1302	17.2636
ACY3	NA	0.967943	1	2.78784	0.0195374	0.234883
ACYP1	NA	-1.42656	1	-1.57989	31.0818	12.5793
ACYP2	NA	0	1	-0.216186	3.72042	3.87851
ADA	NA	0.606317	1	0.733978	8.58778	17.3056
ADAD1	NA	0	1	-0.212162	0	0
ADAD2	NA	0	1	0.787838	0	0.00576216
ADAL	NA	0	1	-0.0134066	1.88233	2.25896
ADAM10	NA	0.368206	1	0.422336	20.3635	33.0497
ADAM11	NA	1.89667	1	2.64843	0.0519281	0.413179
ADAM12	NA	-0.549835	1	-0.677323	2.98154	2.25736
ADAM15	NA	-0.319891	1	-0.358803	67.0448	63.315
ADAM17	NA	-0.361274	1	-0.420153	24.9947	22.6212
ADAM18	NA	0	1	-0.212162	0	0
ADAM19	NA	0	1	-0.0753704	1.08163	1.24341
ADAM1A	NA	0	1	-0.221095	0.719925	0.747945
ADAM2	NA	0	1	-0.212162	0	0
ADAM20	NA	0	1	-0.212162	0.00909692	0.00951004
ADAM20P1	NA	0	1	-1.01952	0.0250974	0.0131186
ADAM21	NA	-0.123361	1	-1.50762	0.123942	0.0498349
ADAM21P1	NA	0	1	-1.34967	0.0619781	0.0259171
ADAM22	NA	1.21806	1	1.37126	0.833267	2.61332
ADAM23	NA	6.00093	1	6.72897	0.0666193	9.08863
ADAM28	NA	0.403333	1	1.3728	0.0483388	0.158821
ADAM29	NA	0	1	-0.212162	0	0
ADAM30	NA	0	1	-0.212162	0	0
ADAM32	NA	0	1	-1.4138	0.102451	0.0438152
ADAM33	NA	0	1	-1.21216	0.00360878	0
ADAM3A	NA	0	1	-0.212162	0	0
ADAM5	NA	0	1	-0.212162	0	0
ADAM6	NA	0	1	-0.212162	0	0
ADAM7	NA	0	1	-0.212162	0	0
ADAM8	NA	-0.224796	1	-0.313946	11.2913	10.9997
ADAM9	NA	0.908265	1	0.937711	58.1974	135.005
ADAMDEC1	NA	0	1	-0.212162	0	0
ADAMTS1	NA	0	1	-1.21216	0.00273045	0
ADAMTS10	NA	1.74992	1	3.48828	0.00599448	0.119067
ADAMTS12	NA	4.69579	1	5.57725	0.0307613	1.92414
ADAMTS13	NA	0.865233	1	1.47589	0.0848236	0.291363
ADAMTS14	NA	0.781144	1	1.10977	0.335144	0.87969
ADAMTS15	NA	0	1	1.59519	0.00223737	0.0140338
ADAMTS16	NA	-1.37727	1	-1.55031	3.30887	1.36657
ADAMTS17	NA	-0.911238	1	-1.27682	0.501473	0.249541
ADAMTS18	NA	0	1	-1.21216	0.00214769	0
ADAMTS19	NA	0	1	-0.212162	0	0
ADAMTS2	NA	0	1	1.3728	0	0.00375559
ADAMTS20	NA	0	1	-0.305272	0.0686688	0.0671558
ADAMTS3	NA	0	1	-1.21216	0.00218126	0
ADAMTS4	NA	0	1	-0.6272	0.00879453	0.00612928
ADAMTS5	NA	0	1	-0.212162	0	0
ADAMTS6	NA	0	1	0.524803	0.00873645	0.0164398
ADAMTS7	NA	1.51279	1	1.85886	0.249822	1.10513
ADAMTS8	NA	0	1	1.59519	0.00346691	0.0217461
ADAMTS9	NA	1.19779	1	2.59519	0.0121574	0.0998606
ADAMTS9-AS2	NA	0	1	-0.212162	0	0
ADAMTSL1	NA	0	1	-0.212162	0	0
ADAMTSL2	NA	-0.0889316	1	-1.11905	0.0891072	0.048183
ADAMTSL3	NA	0.967943	1	2.78784	0.00346266	0.0416289
ADAMTSL4	NA	2.114	1	2.1921	6.37476	35.2915
ADAMTSL5	NA	0	1	-0.0778021	2.40918	2.76487
ADAP1	NA	1.42291	1	1.51647	9.01312	31.2404
ADAP2	NA	2.68399	1	3.3373	0.106251	1.35223
ADAR	NA	0.619876	1	0.653223	28.0076	53.3437
ADARB1	NA	-0.455874	1	-0.610833	1.91956	1.52177
ADARB2	NA	0	1	-0.212162	0	0
ADARB2-AS1	NA	0	1	-0.212162	0	0
ADAT1	NA	0.537211	1	0.648675	4.90278	9.31127
ADAT2	NA	-0.682465	1	-1.00022	0.601151	0.363058
ADAT3	NA	-0.106732	1	-0.312446	4.42064	4.3105
ADC	NA	1.25963	1	1.87273	0.186241	0.845722
ADCK1	NA	-0.398086	1	-0.523331	9.10666	7.67204
ADCK2	NA	0.140046	1	0.252685	8.17612	11.799
ADCK3	NA	0.194619	1	0.274708	13.012	19.065
ADCK4	NA	-0.343279	1	-0.444838	12.0483	10.7186
ADCK5	NA	0	1	-0.0225318	6.58602	7.85323
ADCY1	NA	0	1	-0.6272	0.0152416	0.0116848
ADCY10	NA	0	1	0.903315	0.0117131	0.029388
ADCY10P1	NA	-0.6786	1	-1.39858	0.180664	0.0813588
ADCY2	NA	0	1	-0.212162	0	0
ADCY3	NA	-1.40748	1	-1.46587	32.0631	14.0552
ADCY4	NA	0	1	2.59519	0	0.0214129
ADCY5	NA	0.157397	1	0.306817	1.72314	2.58221
ADCY6	NA	0	1	0.00216731	11.5162	13.9678
ADCY7	NA	-0.214173	1	-0.285842	9.3062	9.24433
ADCY8	NA	0	1	-0.212162	0	0
ADCY9	NA	0	1	0.0465721	3.9559	4.94822
ADCYAP1	NA	0	1	-0.212162	0	0
ADCYAP1R1	NA	0	1	-0.212162	0	0
ADD1	NA	-0.244502	1	-0.29481	28.5011	28.1363
ADD2	NA	0	1	-0.949128	0.0085474	0.00446778
ADD3	NA	-0.0817107	1	-0.152872	11.9667	13.0351
ADGB	NA	0	1	-0.212162	0	0
ADH1A	NA	0	1	-1.79712	0.0169324	0
ADH1B	NA	0	1	0.3728	0.00473501	0.00990009
ADH1C	NA	0	1	0.787838	0	0.00901291
ADH4	NA	0	1	-0.212162	0	0
ADH5	NA	0	1	0.0550221	19.455	24.4775
ADH6	NA	0	1	0.202875	0.00844931	0.0132495
ADH7	NA	0	1	0.3728	0.005298	0.0110772
ADHFE1	NA	1.75887	1	2.49933	0.127328	0.910756
ADI1	NA	-0.791161	1	-0.857167	49.994	33.4198
ADIG	NA	0	1	-0.212162	0	0
ADIPOQ	NA	0	1	-0.212162	0	0
ADIPOR1	NA	0.634711	1	0.678328	53.9854	104.629
ADIPOR2	NA	0.290734	1	0.343767	21.4847	33.0209
ADIRF	NA	-1.75307	1	-1.89652	42.5578	13.8292
ADK	NA	-1.04975	1	-1.11679	37.2492	20.7985
ADM	NA	0.5828	1	0.670689	19.5441	37.6841
ADM2	NA	-1.08579	1	-1.26483	3.16735	1.59462
ADM5	NA	-0.941433	1	-1.14607	4.61192	2.52068
ADNP	NA	0.0655533	1	0.106209	33.0403	43.0703
ADNP2	NA	-0.224729	1	-0.322141	5.81099	5.62881
ADO	NA	-0.527532	1	-0.615532	11.4751	9.06933
ADORA1	NA	0.67542	1	0.756719	11.107	22.7316
ADORA2A	NA	-1.34146	1	-1.68197	1.72228	0.646727
ADORA2A-AS1	NA	0	1	-0.652735	0.0607784	0.0458889
ADORA2B	NA	-0.453613	1	-0.557216	15.987	13.1563
ADORA3	NA	0	1	1.78784	0	0.0116866
ADPGK	NA	0	1	0.0291785	12.2096	15.0892
ADPGK-AS1	NA	0	1	0.149843	1.31645	1.77014
ADPRH	NA	1.70719	1	2.29283	0.12186	0.741202
ADPRHL1	NA	0.476095	1	0.650847	3.2844	6.25005
ADPRHL2	NA	-0.934888	1	-1.02582	27.9895	16.6441
ADPRM	NA	0.297347	1	0.549678	2.3006	4.08425
ADRA1A	NA	0	1	1.3728	0	0.00745844
ADRA1B	NA	0.0487575	1	0.282071	1.96631	2.89787
ADRA1D	NA	0	1	-1.9126	0.0571612	0.0149393
ADRA2A	NA	0	1	-2.21216	0.0098368	0
ADRA2B	NA	0	1	1.10977	0.034995	0.097558
ADRA2C	NA	4.08876	1	5.35769	0.045401	2.56977
ADRB1	NA	1.35481	1	2.17611	0.0709954	0.408207
ADRB2	NA	0.268555	1	1.01023	0.161695	0.403092
ADRB3	NA	0	1	-1.21216	0.00479944	0
ADRBK1	NA	-0.278671	1	-0.321766	46.4682	45.0243
ADRBK2	NA	3.62741	1	5.01666	0.00701232	0.328418
ADRM1	NA	0.0585326	1	0.0939448	146.679	189.587
ADSL	NA	0	1	0.0203251	28.7542	35.3178
ADSS	NA	-0.246323	1	-0.308287	27.6856	27.077
ADSSL1	NA	4.19657	1	4.80507	0.152783	5.37302
ADTRP	NA	0.068498	1	0.461238	0.786017	1.31474
AEBP1	NA	0	1	-0.212162	0.0186709	0.0195188
AEBP2	NA	0.218238	1	0.290781	8.15807	12.0868
AEN	NA	-1.1874	1	-1.30194	10.8042	5.30444
AES	NA	-0.349875	1	-0.382009	151.411	140.707
AFAP1	NA	-0.106842	1	-0.165662	10.4765	11.3111
AFAP1-AS1	NA	-0.635325	1	-0.678903	26.3519	19.9336
AFAP1L1	NA	-0.637067	1	-0.752603	6.20192	4.45686
AFAP1L2	NA	0.135849	1	0.21857	9.12204	12.8553
AFF1	NA	0	1	0.0469348	2.63822	3.30089
AFF2	NA	0	1	-1.01952	0.0182895	0.010516
AFF3	NA	0	1	-0.212162	0.00154643	0.00161666
AFF4	NA	-0.134761	1	-0.18493	11.7555	12.5235
AFG3L1P	NA	-0.20663	1	-0.32779	5.19295	5.01039
AFG3L2	NA	-0.588472	1	-0.660206	20.4083	15.6383
AFM	NA	0	1	-0.212162	0	0
AFMID	NA	0.100822	1	0.255922	4.70345	6.80396
AFP	NA	0	1	-0.212162	0	0
AFTPH	NA	-0.198965	1	-0.270507	13.8297	13.8846
AGA	NA	0.180761	1	0.282881	11.0923	16.3455
AGAP1	NA	-0.204079	1	-0.253108	10.6191	10.7906
AGAP11	NA	-0.247562	1	-0.433529	2.82565	2.53317
AGAP2	NA	0	1	-0.00512942	1.37673	1.66168
AGAP2-AS1	NA	-0.105689	1	-0.258536	8.12059	8.22055
AGAP3	NA	-0.134386	1	-0.197586	17.1897	18.1529
AGAP4	NA	-0.395476	1	-0.50729	10.4426	8.89619
AGAP5	NA	-0.340697	1	-0.470843	7.61644	6.65442
AGAP6	NA	-0.482099	1	-0.593013	9.61152	7.71561
AGAP7	NA	-0.368532	1	-0.48868	9.02071	7.78457
AGAP8	NA	-0.381122	1	-0.493904	10.2591	8.82142
AGAP9	NA	-0.311828	1	-0.442479	7.60256	6.77427
AGBL1	NA	0	1	-0.212162	0	0
AGBL2	NA	0.49718	1	0.904483	0.332239	0.757468
AGBL3	NA	-0.400919	1	-1.05604	0.248019	0.142793
AGBL4	NA	0	1	-0.212162	0	0
AGBL5	NA	-0.384519	1	-0.43715	33.2112	29.7055
AGER	NA	0	1	0.180983	0.245589	0.337491
AGFG1	NA	0.025529	1	0.0876371	7.6751	9.87725
AGFG2	NA	1.72658	1	1.82053	4.1152	17.6112
AGGF1	NA	0.287622	1	0.378066	6.41726	10.1013
AGK	NA	-0.529915	1	-0.631566	11.0104	8.60558
AGL	NA	-0.677263	1	-0.75965	6.28242	4.4932
AGMAT	NA	0	1	-0.475197	0.0442905	0.0378834
AGMO	NA	0	1	-0.212162	0	0
AGO1	NA	-1.21483	1	-1.29001	10.4407	5.1698
AGO2	NA	-1.03289	1	-1.12743	13.073	7.24491
AGO3	NA	-1.00185	1	-1.17825	3.65824	1.95589
AGO4	NA	-0.130841	1	-0.292988	1.58292	1.56454
AGPAT1	NA	-0.129727	1	-0.188377	5.01731	5.33237
AGPAT2	NA	-0.0728622	1	-0.130627	53.89	59.6134
AGPAT3	NA	-0.64961	1	-0.710885	13.8637	10.2568
AGPAT4	NA	0	1	0.0934641	0.141838	0.183664
AGPAT4-IT1	NA	0	1	-3.01952	0.0411647	0
AGPAT5	NA	-1.69301	1	-1.80486	8.17321	2.83129
AGPAT6	NA	0.166211	1	0.249277	5.64727	8.12972
AGPAT9	NA	-1.21106	1	-1.34711	9.59214	4.5633
AGPHD1	NA	-0.609324	1	-0.955004	2.37688	1.48075
AGPS	NA	-0.519467	1	-0.583339	10.4643	8.45751
AGR2	NA	0.476228	1	0.56439	29.4293	52.7124
AGR3	NA	0	1	-0.212162	0	0
AGRN	NA	-0.0442625	1	-0.0635634	99.731	115.572
AGRP	NA	0	1	-1.21216	0.0166221	0
AGT	NA	0	1	0.957763	0.0147609	0.04115
AGTPBP1	NA	0.341186	1	0.507332	1.85935	3.20259
AGTR1	NA	0	1	-0.212162	0	0
AGTR2	NA	0	1	-0.212162	0	0
AGTRAP	NA	0	1	0.0178866	34.8834	42.7737
AGXT	NA	0	1	0.0288459	0.166887	0.207697
AGXT2	NA	0	1	0.787838	0	0.00551788
AGXT2L1	NA	0	1	-0.212162	0	0
AGXT2L2	NA	-0.638203	1	-0.818028	5.47591	3.75923
AHCTF1	NA	-0.570668	1	-0.612313	22.1278	17.5291
AHCY	NA	0.025592	1	0.0564373	108.314	136.406
AHCYL1	NA	-0.408191	1	-0.441945	54.8591	48.9059
AHCYL2	NA	0.75513	1	0.869279	2.76053	6.10954
AHDC1	NA	-0.178412	1	-0.258005	7.06125	7.15098
AHI1	NA	-0.871338	1	-1.05114	2.05842	1.202
AHNAK	NA	-0.643758	1	-0.657036	99.3833	76.3273
AHNAK2	NA	3.71909	1	3.82536	0.711333	12.2229
AHR	NA	0.604007	1	0.671197	7.77164	14.9889
AHRR	NA	-0.809939	1	-0.975845	2.44338	1.50352
AHSA1	NA	-1.35554	1	-1.38839	307.496	142.243
AHSA2	NA	-0.477226	1	-0.583868	9.47734	7.65638
AHSG	NA	0.304265	1	2.10977	0.0242199	0.160359
AHSP	NA	0	1	-0.212162	0	0
AICDA	NA	0	1	-0.212162	0	0
AIDA	NA	-0.037885	1	-0.099937	23.8101	26.9054
AIF1	NA	0	1	0.0574449	0.0981905	0.124035
AIF1L	NA	0.789751	1	0.839626	23.966	51.9442
AIFM1	NA	-0.931297	1	-0.988316	36.5129	22.2872
AIFM2	NA	-0.563491	1	-0.631052	22.4641	17.5652
AIFM3	NA	-0.0495739	1	-0.371886	1.14535	1.07132
AIG1	NA	0.35306	1	0.484652	9.54511	16.1804
AIM1	NA	-0.810206	1	-0.854126	25.0657	16.7919
AIM1L	NA	-0.124987	1	-0.220306	6.01916	6.25707
AIM2	NA	0	1	-0.212162	0	0
AIMP1	NA	-0.0768816	1	-0.158667	12.8863	13.9805
AIMP2	NA	0.130769	1	0.199974	42.7755	59.5079
AIP	NA	-0.0670758	1	-0.123035	71.9112	79.9683
AIPL1	NA	0	1	0.595193	0.0128233	0.0268112
AIRE	NA	0	1	-0.212162	0	0
AJAP1	NA	0	1	-0.212162	0	0
AJUBA	NA	-0.280789	1	-0.351987	12.4905	11.8513
AK1	NA	-1.0717	1	-1.18495	14.4142	7.67501
AK2	NA	-1.18267	1	-1.22118	50.1525	26.0505
AK3	NA	-1.0447	1	-1.18806	4.40257	2.3386
AK4	NA	-1.28836	1	-1.34752	17.9541	8.54324
AK5	NA	-0.683741	1	-1.32179	0.237288	0.113313
AK7	NA	4.27533	1	5.7233	0.0191832	1.52915
AK8	NA	1.13778	1	1.44472	0.898479	2.97544
AK9	NA	0	1	-0.0944672	0.334635	0.379717
AKAP1	NA	-0.101398	1	-0.156274	19.9883	21.7215
AKAP10	NA	0.132624	1	0.243441	6.8679	9.84774
AKAP11	NA	-0.881618	1	-0.951317	7.87946	4.93434
AKAP12	NA	-1.93655	1	-2.00725	14.3797	4.33068
AKAP13	NA	-0.0267956	1	-0.0892577	5.27046	5.99985
AKAP14	NA	0	1	1.16635	0.0556987	0.174684
AKAP17A	NA	-0.424681	1	-0.50789	7.0005	5.96165
AKAP2	NA	0.975888	1	1.04562	5.82365	14.561
AKAP3	NA	0	1	0.150408	0.0546659	0.0747325
AKAP4	NA	0	1	-0.212162	0	0
AKAP5	NA	0.143411	1	0.682868	0.109629	0.214888
AKAP6	NA	0.542569	1	0.849766	0.207845	0.455017
AKAP7	NA	2.63591	1	4.2141	0.0110078	0.326051
AKAP8	NA	-0.266442	1	-0.339321	15.8858	15.2058
AKAP8L	NA	-0.0999801	1	-0.182263	19.7878	21.1198
AKAP9	NA	0.480322	1	0.550856	3.64482	6.46704
AKIP1	NA	0.260837	1	0.407969	7.0644	11.3559
AKIRIN1	NA	-0.739236	1	-0.800611	34.7391	24.151
AKIRIN2	NA	-0.626972	1	-0.72134	20.0415	14.7191
AKNA	NA	-0.151559	1	-0.293809	1.96776	1.94384
AKNAD1	NA	0	1	0.565445	0.0249986	0.0479121
AKR1A1	NA	0.324734	1	0.38504	41.1843	65.1365
AKR1B1	NA	0.036365	1	0.0490867	1159.16	1452.37
AKR1B10	NA	0.218913	1	0.23431	654.882	932.94
AKR1B15	NA	0.198449	1	0.237821	98.1637	140.187
AKR1C1	NA	0.397635	1	0.411547	882.855	1422.11
AKR1C2	NA	0.0321807	1	0.0468769	567.92	710.484
AKR1C3	NA	0.0965475	1	0.115907	559.848	734.715
AKR1C4	NA	0	1	0.0369689	106.815	132.716
AKR1C6P	NA	0	1	-1.21216	0.00909041	0
AKR1CL1	NA	0	1	-0.404807	0.0895579	0.0811416
AKR1D1	NA	0	1	2.59519	0	0.0293934
AKR1E2	NA	0	1	0.787838	0	0.00826137
AKR7A2	NA	0	1	0.0602531	13.994	17.6709
AKR7A2P1	NA	0	1	-0.671594	0.0959162	0.0701904
AKR7A3	NA	0	1	0.229727	1.7601	2.50329
AKR7L	NA	0	1	0.253501	1.147	1.65807
AKT1	NA	0.29425	1	0.34317	30.8334	47.3694
AKT1S1	NA	-0.26078	1	-0.301837	71.7615	70.4989
AKT2	NA	-0.341991	1	-0.384576	31.6285	29.34
AKT3	NA	0.616962	1	0.683335	6.75705	13.1422
AKTIP	NA	0.324162	1	0.437696	8.10995	13.3059
ALAD	NA	0.842245	1	0.933157	7.8079	18.0601
ALAS1	NA	-1.07063	1	-1.13054	47.0318	26.0123
ALAS2	NA	0.162339	1	2.10977	0.0119019	0.0870966
ALB	NA	0	1	-0.212162	0	0
ALCAM	NA	-0.534522	1	-0.564076	58.4371	47.867
ALDH16A1	NA	-0.884898	1	-0.935601	47.3055	29.9501
ALDH18A1	NA	-0.0459895	1	-0.102424	25.0062	28.2082
ALDH1A1	NA	4.29564	1	4.42454	3.6345	94.6526
ALDH1A2	NA	0.897318	1	2.72644	0.0066856	0.0768814
ALDH1A3	NA	-0.172649	1	-0.215727	44.166	46.0577
ALDH1B1	NA	-0.309084	1	-0.407987	10.1967	9.30618
ALDH1L1	NA	-0.635498	1	-0.856482	2.36512	1.58038
ALDH1L2	NA	0	1	0.787838	0.0101069	0.0228927
ALDH2	NA	2.39621	1	2.78546	0.462353	3.90547
ALDH3A1	NA	0.546107	1	0.579497	89.4749	161.925
ALDH3A2	NA	0.0886839	1	0.124247	52.8911	69.8144
ALDH3B1	NA	2.04833	1	2.11406	13.3624	70.0729
ALDH3B2	NA	2.23698	1	2.32741	7.46657	45.407
ALDH4A1	NA	0.594219	1	0.708154	4.6492	9.20164
ALDH5A1	NA	0.361647	1	0.437256	7.88241	12.9268
ALDH6A1	NA	0.104004	1	0.201993	11.9071	16.5889
ALDH7A1	NA	-0.175514	1	-0.265097	7.35304	7.40993
ALDH8A1	NA	0	1	-0.212162	0.0645391	0.06747
ALDH9A1	NA	0.582933	1	0.652615	18.1346	34.5283
ALDOA	NA	-0.428492	1	-0.438815	903.55	807.254
ALDOB	NA	0	1	-0.212162	0	0
ALDOC	NA	1.37835	1	1.49237	8.53799	29.1091
ALG1	NA	-0.282074	1	-0.36105	12.2764	11.5752
ALG10	NA	-0.53994	1	-0.715904	3.53729	2.6068
ALG10B	NA	-0.34496	1	-0.49748	1.34758	1.15575
ALG11	NA	-0.101695	1	-0.242724	5.66394	5.79693
ALG12	NA	0.404672	1	0.506164	9.33316	16.0565
ALG13	NA	0.435852	1	0.561368	2.1216	3.79286
ALG14	NA	-0.257079	1	-0.461941	7.01646	6.167
ALG1L	NA	-0.0501585	1	-0.355357	3.48852	3.30099
ALG1L2	NA	0	1	-0.13135	3.17155	3.50739
ALG2	NA	0.611134	1	0.704766	8.27218	16.3319
ALG3	NA	-0.440634	1	-0.498279	52.0235	44.601
ALG5	NA	-0.779014	1	-0.931122	13.3275	8.46031
ALG6	NA	-0.00179728	1	-0.184438	2.52027	2.68592
ALG8	NA	-0.926569	1	-1.02602	22.6883	13.4893
ALG9	NA	0	1	-0.162631	1.47073	1.59129
ALK	NA	0	1	-1.21216	0.0101351	0.00423815
ALKBH1	NA	-0.827743	1	-0.943896	10.8128	6.80492
ALKBH2	NA	-0.651076	1	-0.78099	17.4417	12.2889
ALKBH3	NA	0.232921	1	0.346944	11.6876	18.006
ALKBH4	NA	0	1	-0.0131643	6.26882	7.5237
ALKBH5	NA	0.210892	1	0.268052	21.8289	31.8346
ALKBH6	NA	-0.354918	1	-0.486525	18.6005	16.0753
ALKBH7	NA	0	1	-0.0270673	26.2669	31.2201
ALKBH8	NA	0	1	-0.0140351	1.22715	1.47221
ALLC	NA	0	1	-0.212162	0	0
ALMS1	NA	-1.60642	1	-1.69899	4.84405	1.80616
ALMS1P	NA	-0.384099	1	-1.24611	0.335032	0.166784
ALOX12	NA	0	1	0.3728	0.694746	1.09226
ALOX12B	NA	1.66129	1	2.30241	0.137043	0.84368
ALOX12P2	NA	0	1	-0.212162	0.0045879	0.00479625
ALOX15	NA	0.732796	1	0.891239	3.05181	6.86059
ALOX15B	NA	0.68829	1	3.69473	0	0.0684583
ALOX5	NA	0.575449	1	0.629386	29.8722	55.9653
ALOX5AP	NA	0	1	1.10977	0.00999945	0.0418142
ALOXE3	NA	-0.480109	1	-0.792054	1.0405	0.726452
ALPI	NA	2.83669	1	3.19762	0.42331	4.75333
ALPK1	NA	1.29076	1	1.49109	0.830664	2.8333
ALPK2	NA	0	1	-0.212162	0.00347926	0.00363726
ALPK3	NA	-0.387394	1	-0.519805	1.66462	1.4058
ALPL	NA	0	1	1.3728	0	0.0102281
ALPP	NA	3.33601	1	3.39108	17.5363	222.849
ALPPL2	NA	3.33265	1	3.42769	6.68063	87.1192
ALS2	NA	0	1	0.0660544	4.10014	5.19835
ALS2CL	NA	0.355417	1	0.448088	4.81315	7.95331
ALS2CR11	NA	0	1	1.10977	0.0017145	0.00716944
ALS2CR12	NA	0	1	1.56545	0.0378519	0.151688
ALS2CR8	NA	1.08509	1	1.51502	0.154534	0.539981
ALX1	NA	0	1	-0.212162	0.00982158	0.0102676
ALX3	NA	0.234983	1	0.527602	1.76141	3.08097
ALX4	NA	-0.592065	1	-0.997763	0.418199	0.252599
ALYREF	NA	-0.522141	1	-0.565304	159.141	130.243
AMACR	NA	0.420951	1	0.555995	3.67113	6.53899
AMBN	NA	0	1	-0.212162	0	0
AMBP	NA	0	1	1.78784	0.00886204	0.0648514
AMBRA1	NA	-0.106482	1	-0.173835	12.3934	13.3051
AMD1	NA	-1.41412	1	-1.48056	32.01	13.8892
AMDHD1	NA	0	1	0.168582	0.879914	1.19957
AMDHD2	NA	-1.06543	1	-1.18094	13.7228	7.3271
AMELX	NA	0	1	-0.212162	0	0
AMELY	NA	0	1	-0.212162	0	0
AMER1	NA	-0.69934	1	-0.761398	10.7966	7.71276
AMER2	NA	0	1	-0.212162	0	0
AMER3	NA	0	1	-0.212162	0	0
AMFR	NA	-0.0354207	1	-0.0825316	34.3489	39.285
AMH	NA	0	1	-0.495955	0.169911	0.144734
AMHR2	NA	0	1	0.957763	0.0204498	0.0570092
AMICA1	NA	0	1	0.3728	0.00526505	0.0110083
AMIGO1	NA	0	1	-0.0403614	4.38386	5.16319
AMIGO2	NA	0.387755	1	0.431157	31.4285	51.3198
AMIGO3	NA	-0.326114	1	-0.589892	1.57246	1.26417
AMMECR1	NA	-0.0759913	1	-0.152399	8.13082	8.85967
AMMECR1L	NA	0.0876145	1	0.165337	8.7454	11.8778
AMN	NA	-0.523717	1	-0.705795	6.60658	4.90283
AMN1	NA	0	1	-0.181789	3.38849	3.61787
AMOT	NA	6.06094	1	6.31339	0.281978	27.3213
AMOTL1	NA	-0.214451	1	-0.260618	15.1661	15.3311
AMOTL2	NA	0.21473	1	0.242137	66.0114	94.5517
AMPD1	NA	0	1	-0.212162	0.00527818	0.00551788
AMPD2	NA	-0.624231	1	-0.693433	15.593	11.6764
AMPD3	NA	0.317345	1	0.461758	1.95011	3.2539
AMPH	NA	0	1	-0.212162	0	0
AMT	NA	0	1	-0.216488	1.92047	2.00165
AMTN	NA	0	1	0.787838	0	0.0133293
AMY1A	NA	0	1	0.650334	0.0627746	0.124688
AMY1B	NA	0	1	0.980483	0.0414558	0.108346
AMY1C	NA	0	1	1.15041	0.0409655	0.12134
AMY2A	NA	0	1	1.46591	0.0311257	0.122022
AMY2B	NA	0	1	0.605999	0.215638	0.402119
AMZ1	NA	0	1	-0.468502	0.120809	0.105246
AMZ2	NA	0.418578	1	0.507279	14.6555	25.2311
AMZ2P1	NA	0.735987	1	0.990508	0.889173	2.14453
ANAPC1	NA	-0.624811	1	-0.685738	14.5408	10.9469
ANAPC10	NA	0.415288	1	0.647382	4.63788	8.80989
ANAPC11	NA	-0.387424	1	-0.439975	82.7045	73.8295
ANAPC13	NA	0.133407	1	0.226324	15.5604	22.0474
ANAPC15	NA	-0.62705	1	-0.703469	66.5346	49.4765
ANAPC16	NA	-0.372688	1	-0.427197	29.1098	26.2172
ANAPC1P1	NA	-0.532077	1	-0.726448	5.13422	3.75567
ANAPC2	NA	0.28937	1	0.366386	14.8394	23.1691
ANAPC4	NA	-0.218827	1	-0.387916	3.97329	3.67674
ANAPC5	NA	-0.753093	1	-0.8082	43.1507	29.8419
ANAPC7	NA	-0.515635	1	-0.595199	14.2397	11.4143
ANG	NA	2.44716	1	3.02624	0.29734	3.01819
ANGEL1	NA	-0.432519	1	-0.512229	12.1865	10.347
ANGEL2	NA	0.236048	1	0.395894	1.97223	3.14409
ANGPT1	NA	0	1	-0.143682	0.418626	0.45906
ANGPT2	NA	0	1	-0.337693	0.0265222	0.025206
ANGPT4	NA	0	1	-0.212162	0.059497	0.0621989
ANGPTL1	NA	0	1	0.787838	0.0035813	0.0112318
ANGPTL2	NA	0	1	0.3728	0.00355524	0.00743338
ANGPTL3	NA	0	1	0.787838	0	0.0062446
ANGPTL4	NA	0.0879953	1	0.295525	2.93626	4.3672
ANGPTL5	NA	0	1	1.78784	0	0.0168193
ANGPTL6	NA	0	1	-0.0276019	2.89957	3.4459
ANGPTL7	NA	0	1	-1.21216	0.0056744	0
ANHX	NA	0	1	-0.212162	0	0
ANK1	NA	-1.21389	1	-1.55147	0.455648	0.187389
ANK2	NA	3.91758	1	5.68266	0.000874548	0.107883
ANK3	NA	0.134609	1	0.216738	1.95379	2.7499
ANKAR	NA	0.283053	1	0.911827	0.109278	0.252533
ANKDD1A	NA	0	1	-0.0589396	1.92612	2.23969
ANKEF1	NA	0.389738	1	0.49573	5.32487	9.09492
ANKFN1	NA	0	1	1.78784	0	0.0164172
ANKFY1	NA	0.135787	1	0.187055	11.9957	16.5387
ANKH	NA	0	1	-0.0131515	5.07229	6.0872
ANKHD1	NA	-0.0149813	1	-0.0625351	14.2289	16.5009
ANKHD1-EIF4EBP3	NA	-0.051177	1	-0.0987472	14.5793	16.4881
ANKIB1	NA	-0.071489	1	-0.137659	10.4794	11.536
ANKK1	NA	0.138417	1	2.24727	0.00499383	0.0522061
ANKLE1	NA	0	1	-0.309459	0.17764	0.173327
ANKLE2	NA	-0.166805	1	-0.229016	16.676	17.2308
ANKMY1	NA	1.15332	1	1.29563	2.74126	8.15666
ANKMY2	NA	0.117311	1	0.245271	5.87001	8.42806
ANKRA2	NA	0.987022	1	1.18421	2.24173	6.17896
ANKRD1	NA	1.23639	1	1.52144	1.10009	3.84023
ANKRD10	NA	0	1	-0.0350713	7.94534	9.39165
ANKRD11	NA	-0.876001	1	-0.938594	10.3666	6.54954
ANKRD12	NA	0.499591	1	0.628181	1.14614	2.14623
ANKRD13A	NA	-0.0610927	1	-0.14451	10.2849	11.2683
ANKRD13B	NA	-0.280335	1	-0.40891	5.83536	5.32212
ANKRD13C	NA	-0.122132	1	-0.223303	4.9502	5.13517
ANKRD13D	NA	-0.374944	1	-0.463922	17.3395	15.2234
ANKRD16	NA	0	1	-0.0311699	2.91246	3.45237
ANKRD17	NA	-0.180465	1	-0.236443	9.81944	10.094
ANKRD18A	NA	0	1	0.0750005	0.567358	0.724534
ANKRD18B	NA	0	1	-0.185592	0.906852	0.965721
ANKRD18DP	NA	0	1	1.78784	0.00438663	0.0321009
ANKRD19P	NA	-0.430434	1	-0.491972	36.1823	31.1558
ANKRD2	NA	-0.139509	1	-0.346018	4.83116	4.60223
ANKRD20A1	NA	0	1	0.273265	0.014468	0.0226876
ANKRD20A11P	NA	0	1	0.128875	0.16326	0.219438
ANKRD20A2	NA	0	1	0.0508722	0.014468	0.0189063
ANKRD20A3	NA	0	1	0.0508722	0.0128146	0.0167457
ANKRD20A4	NA	0	1	0.595193	0.0108325	0.0226489
ANKRD20A5P	NA	0.39721	1	0.951337	0.167862	0.397528
ANKRD20A8P	NA	0	1	0.202875	0.0173015	0.0253221
ANKRD20A9P	NA	0.172496	1	0.50327	0.0544251	0.0936499
ANKRD22	NA	-1.16759	1	-1.34913	3.41156	1.61992
ANKRD23	NA	0	1	0.133729	0.993517	1.32143
ANKRD24	NA	1.06139	1	1.58252	0.151408	0.557289
ANKRD26	NA	0	1	-0.123537	1.09215	1.21421
ANKRD26P1	NA	0	1	-0.212162	0	0
ANKRD26P3	NA	0	1	-0.212162	0	0
ANKRD27	NA	0.118508	1	0.188172	11.5985	16.004
ANKRD28	NA	-0.846343	1	-0.923719	9.46309	6.04039
ANKRD29	NA	0	1	-0.410102	0.212307	0.192745
ANKRD30A	NA	0	1	-0.212162	0	0
ANKRD30B	NA	0	1	0.787838	0	0.00287546
ANKRD30BL	NA	-1.63997	1	-1.7798	13.0859	4.61109
ANKRD30BP2	NA	0	1	-0.212162	0	0
ANKRD30BP3	NA	0	1	-0.212162	0	0
ANKRD31	NA	0	1	-0.384629	0.147275	0.136367
ANKRD32	NA	-0.141056	1	-0.304063	2.91088	2.85506
ANKRD33	NA	0	1	-0.212162	0	0
ANKRD33B	NA	-0.906988	1	-1.02368	3.06971	1.82789
ANKRD34A	NA	0.613776	1	1.11465	0.20392	0.540303
ANKRD34B	NA	0.322519	1	0.734819	0.309818	0.627532
ANKRD34C	NA	0	1	-0.212162	0	0
ANKRD35	NA	0.92766	1	1.24912	0.532442	1.53959
ANKRD36	NA	0.371286	1	0.524803	1.52967	2.66664
ANKRD36B	NA	0.198937	1	0.369056	1.362	2.13135
ANKRD36BP1	NA	0.247536	1	0.775347	0.391276	0.81809
ANKRD36BP2	NA	0	1	0.44495	0.183516	0.30696
ANKRD37	NA	0	1	-0.354181	2.16187	2.04684
ANKRD39	NA	-0.591668	1	-0.739105	17.7338	12.8621
ANKRD40	NA	0	1	-0.0685713	11.2615	13.0053
ANKRD42	NA	0.595756	1	0.849477	1.24416	2.72049
ANKRD44	NA	0.714984	1	1.04489	0.275687	0.691695
ANKRD45	NA	0	1	0.524803	0.0237726	0.0447339
ANKRD46	NA	0	1	0.165969	2.66416	3.62117
ANKRD49	NA	0	1	0.0563963	2.59986	3.27545
ANKRD50	NA	0.177083	1	0.27869	2.68076	3.93889
ANKRD52	NA	-0.0949007	1	-0.13986	15.9563	17.5383
ANKRD53	NA	0	1	0.635835	0.023961	0.0500982
ANKRD54	NA	0	1	-0.0757942	15.3735	17.6655
ANKRD55	NA	0	1	-0.404807	0.0355581	0.0318624
ANKRD6	NA	0	1	-0.226662	0.211798	0.219179
ANKRD62P1-PARP4P3	NA	0	1	-0.0486635	0.198169	0.233064
ANKRD63	NA	0	1	-1.01952	0.066663	0.0348452
ANKRD65	NA	0	1	2.10977	0	0.0242263
ANKRD66	NA	0	1	-0.212162	0	0
ANKRD7	NA	0	1	-0.212162	0	0
ANKRD9	NA	-0.205249	1	-0.283945	29.1162	28.9607
ANKS1A	NA	-0.178701	1	-0.240933	11.7455	12.0364
ANKS1B	NA	0	1	-0.270461	0.16382	0.164409
ANKS3	NA	-0.226344	1	-0.402161	3.34147	3.06162
ANKS4B	NA	0	1	0.787838	0.00437003	0.0137055
ANKS6	NA	0.452624	1	0.506243	11.1463	19.1738
ANKUB1	NA	0	1	-1.21216	0.00513518	0
ANKZF1	NA	-0.0438161	1	-0.130163	14.1585	15.6674
ANLN	NA	-0.831085	1	-0.870762	48.9789	32.4358
ANO1	NA	-0.049935	1	-0.0910303	32.0902	36.4861
ANO10	NA	-0.592302	1	-0.713939	8.12951	6.00072
ANO2	NA	0	1	1.3728	0	0.0071434
ANO3	NA	0	1	2.95776	0	0.0178922
ANO4	NA	0	1	-0.212162	0	0
ANO5	NA	0	1	-1.21216	0.00190652	0
ANO6	NA	0.472823	1	0.523522	12.401	21.5891
ANO7	NA	0.0263765	1	0.322495	0.608128	0.922277
ANO8	NA	-0.159711	1	-0.25725	7.35287	7.45017
ANO9	NA	0.324034	1	0.438967	6.11334	10.039
ANP32A	NA	-0.772733	1	-0.818664	69.151	47.4782
ANP32A-IT1	NA	0	1	1.24727	0.0270939	0.084973
ANP32AP1	NA	-0.712186	1	-0.845972	27.3775	18.4389
ANP32B	NA	6.09095e-05	1	0.0308567	172.054	212.868
ANP32C	NA	-0.762556	1	-1.02031	8.21402	4.89612
ANP32D	NA	-0.298959	1	-0.956323	2.11655	1.30749
ANP32E	NA	-0.525263	1	-0.579159	31.6643	25.6665
ANPEP	NA	-1.20355	1	-1.95539	0.264424	0.0800198
ANTXR1	NA	-0.244137	1	-0.398674	1.79177	1.64576
ANTXR2	NA	0.470074	1	0.749915	0.328578	0.67072
ANXA1	NA	0.304126	1	0.332021	221.144	337.12
ANXA10	NA	0	1	-0.272283	0.851301	0.853262
ANXA11	NA	-0.595578	1	-0.626583	126.984	99.6042
ANXA13	NA	0	1	0.787838	0	0.00833397
ANXA2	NA	-0.405738	1	-0.426841	382.801	344.854
ANXA2P1	NA	-0.340833	1	-0.41146	45.795	41.6964
ANXA2P2	NA	-0.420666	1	-0.447252	336.134	298.558
ANXA2P3	NA	-0.254148	1	-0.382837	13.5647	12.5975
ANXA2R	NA	1.20074	1	1.75307	0.411273	1.70931
ANXA3	NA	0.129259	1	0.245618	11.2159	16.1068
ANXA4	NA	-0.311281	1	-0.389295	23.3413	21.5813
ANXA5	NA	0.00333571	1	0.0471176	85.5515	107.047
ANXA6	NA	0	1	-0.0522043	4.27251	4.99076
ANXA7	NA	-0.331512	1	-0.378435	62.5055	58.2301
ANXA8	NA	0.6947	1	0.728572	92.5973	185.819
ANXA8L1	NA	0.696522	1	0.730579	95.6152	192.142
ANXA8L2	NA	0.702986	1	0.736288	96.193	194.069
ANXA9	NA	0.314483	1	0.420191	11.46	18.5748
AOAH	NA	0	1	-1.21216	0.00496649	0
AOC2	NA	0.634774	1	1.16421	0.243026	0.667537
AOC3	NA	0	1	0.302411	0.107274	0.161621
AOC4	NA	0	1	0.202875	0.0306303	0.0448298
AOX1	NA	-0.245188	1	-0.544359	0.723394	0.600152
AOX2P	NA	0	1	-0.212162	0.0238133	0.0248948
AP1AR	NA	0.724766	1	0.823276	7.45888	15.9878
AP1B1	NA	-2.41317	1	-2.45109	135.1	29.9171
AP1B1P1	NA	0	1	-0.212162	0	0
AP1G1	NA	0.669917	1	0.726379	9.91391	19.8656
AP1G2	NA	0.323983	1	0.379028	27.2134	42.8608
AP1M1	NA	-0.554141	1	-0.633707	22.0259	17.1905
AP1M2	NA	0.151827	1	0.19886	64.5699	89.7553
AP1S1	NA	-0.422954	1	-0.463527	146.585	128.737
AP1S2	NA	0	1	-0.113115	1.09026	1.22118
AP1S3	NA	-0.541054	1	-0.621084	12.9436	10.1909
AP2A1	NA	0	1	-0.0116873	46.7649	56.1774
AP2A2	NA	0.0659423	1	0.127708	14.3822	19.0301
AP2B1	NA	0.612238	1	0.654928	21.0046	40.0538
AP2M1	NA	-0.876793	1	-0.903725	265.141	171.624
AP2S1	NA	-0.566764	1	-0.610438	194.941	154.628
AP3B1	NA	-0.0640121	1	-0.134538	14.0597	15.5109
AP3B2	NA	-0.0601577	1	-0.0746587	0.0308485	0.0358327
AP3D1	NA	-0.541111	1	-0.579258	46.2142	37.4584
AP3M1	NA	-0.780026	1	-0.852311	13.2674	8.8987
AP3M2	NA	-0.106291	1	-0.245816	4.04855	4.13474
AP3S1	NA	0	1	-0.108484	17.5761	19.7441
AP3S2	NA	0	1	0.0574263	9.29003	11.7078
AP4B1	NA	-0.335436	1	-0.459976	8.093	7.12437
AP4B1-AS1	NA	-0.110126	1	-0.359138	2.79033	2.63377
AP4E1	NA	0	1	0.0314825	1.49426	1.84987
AP4M1	NA	0	1	-0.133268	8.09683	8.9407
AP4S1	NA	0.57912	1	0.947972	0.627262	1.47256
AP5B1	NA	-0.169792	1	-0.246057	11.1937	11.4302
AP5M1	NA	-0.277595	1	-0.384054	8.65358	8.02995
AP5S1	NA	0.0230102	1	0.12384	12.8159	16.9134
AP5Z1	NA	0.643225	1	0.726514	5.63749	11.2987
APAF1	NA	0	1	0.021495	1.57527	1.93666
APBA1	NA	4.98578	1	6.50894	0.00578644	0.848907
APBA2	NA	0	1	-0.212162	0	0
APBA3	NA	0	1	-0.0730183	5.16682	5.94898
APBB1	NA	1.06736	1	1.60887	0.206112	0.77374
APBB1IP	NA	0	1	-0.797125	0.00963163	0.00503451
APBB2	NA	-0.0692817	1	-0.167295	3.19245	3.44289
APBB3	NA	0.721125	1	0.913785	2.54222	5.80749
APC	NA	0	1	-0.0870832	3.01178	3.43382
APC2	NA	0.388583	1	0.599953	0.485403	0.891956
APCDD1	NA	0	1	-0.212162	0	0
APCDD1L	NA	-2.88448	1	-3.63469	0.783505	0.0725232
APCDD1L-AS1	NA	-0.162104	1	-1.43455	0.163588	0.0696737
APCS	NA	0	1	-0.212162	0	0
APEH	NA	-1.02991	1	-1.075	71.6005	41.1566
APEX1	NA	0.0912124	1	0.143975	58.811	78.6986
APEX2	NA	0.455427	1	0.547677	13.4187	23.7585
APH1A	NA	0.410452	1	0.448262	71.903	118.81
APH1B	NA	0	1	0.0955901	1.35988	1.76043
API5	NA	0.0427573	1	0.088509	32.2788	41.5647
APIP	NA	0.25163	1	0.356815	17.0906	26.5098
APITD1	NA	0	1	-0.135612	6.99198	7.7082
APITD1-CORT	NA	0	1	-0.174009	4.55477	4.88939
APLF	NA	0.133992	1	0.65382	0.201262	0.386312
APLN	NA	-1.9069	1	-2.88676	0.322997	0.0494144
APLNR	NA	0	1	-1.21216	0.00982918	0.00342518
APLP1	NA	0.435446	1	0.828865	0.533889	1.1542
APLP2	NA	0.0304823	1	0.0554456	105.199	132.391
APMAP	NA	-0.086883	1	-0.125265	84.9098	94.277
APOA1	NA	0	1	-0.212162	0	0
APOA1BP	NA	0.126655	1	0.188777	57.9455	79.9877
APOA2	NA	0	1	-0.212162	0	0
APOA4	NA	0	1	-0.212162	0	0
APOA5	NA	0	1	-0.212162	0	0
APOB	NA	0	1	-0.212162	0	0
APOBEC1	NA	0	1	-0.212162	0	0
APOBEC2	NA	0	1	-0.212162	0.093263	0.0974983
APOBEC3A	NA	-0.508974	1	-0.708284	5.9451	4.40389
APOBEC3A_B	NA	-0.468951	1	-0.641446	10.1433	7.87173
APOBEC3B	NA	-0.530062	1	-0.619802	26.7959	21.1154
APOBEC3C	NA	0.276064	1	0.355546	34.0213	52.721
APOBEC3D	NA	0	1	-0.156309	3.0797	3.34685
APOBEC3F	NA	0.873544	1	1.01548	1.97646	4.84228
APOBEC3G	NA	0.505099	1	1.02885	0.373916	0.933809
APOBEC3H	NA	0	1	1.13179	0.133326	0.371682
APOBEC4	NA	0	1	-1.21216	0.00457138	0
APOBR	NA	1.44556	1	1.80953	0.328199	1.40392
APOC1	NA	-0.976245	1	-1.28924	9.50382	4.69412
APOC1P1	NA	-0.513022	1	-1.57473	0.47335	0.1838
APOC2	NA	0	1	-0.212162	0	0
APOC3	NA	0	1	-0.212162	0	0
APOC4	NA	0	1	1.78784	0	0.064761
APOC4-APOC2	NA	0	1	1.78784	0	0.0217759
APOD	NA	-1.48354	1	-2.24611	0.955258	0.234974
APOE	NA	2.12286	1	2.69473	0.35515	2.85772
APOF	NA	0	1	-0.212162	0.00751883	0.00786028
APOH	NA	0	1	0.787838	0	0.0110541
APOL1	NA	2.45118	1	2.58862	2.7385	19.9748
APOL2	NA	0.679485	1	0.783194	7.13418	14.8732
APOL3	NA	2.81349	1	3.33533	0.11773	1.47367
APOL4	NA	0	1	0.635835	0.0148747	0.0311005
APOL5	NA	0	1	-0.212162	0	0
APOL6	NA	1.0554	1	1.17005	1.46044	3.98189
APOLD1	NA	0	1	0.107033	1.66604	2.17369
APOM	NA	-0.515968	1	-0.749078	1.19436	0.859813
APOO	NA	-0.23821	1	-0.365366	16.5125	15.522
APOOL	NA	0.403473	1	0.533869	2.05404	3.60282
APOPT1	NA	-0.987651	1	-1.06995	47.7329	27.5303
APP	NA	0.359371	1	0.386583	79.7352	126.236
APPBP2	NA	0.863904	1	0.979651	2.33842	5.58709
APPL1	NA	-0.0687269	1	-0.163981	5.11954	5.53386
APPL2	NA	-0.353638	1	-0.464805	7.09636	6.22628
APRT	NA	-0.128618	1	-0.176322	153.887	164.922
APTX	NA	-0.136431	1	-0.253198	8.95258	9.09653
AQP1	NA	0.161231	1	0.679132	0.244217	0.477133
AQP10	NA	0	1	-0.212162	0	0
AQP11	NA	0.327562	1	0.724644	0.613436	1.23326
AQP12A	NA	0	1	-0.212162	0	0
AQP12B	NA	0	1	-0.212162	0	0
AQP2	NA	0	1	1.27326	0.0121554	0.0412989
AQP3	NA	0	1	0.0170959	3.85527	4.72572
AQP4	NA	0.296086	1	3.3728	0	0.0279924
AQP4-AS1	NA	0	1	-0.212162	0.00530907	0.00555017
AQP5	NA	0	1	0.705376	0.0557905	0.116648
AQP6	NA	0	1	0.787838	0.0526347	0.115052
AQP7	NA	0	1	-0.797125	0.0202218	0.0105701
AQP7P1	NA	0	1	0.439914	0.023961	0.0417485
AQP7P3	NA	0	1	-0.212162	0.144037	0.150579
AQP8	NA	0	1	0.3728	0.00970895	0.0202997
AQP9	NA	0	1	0.3728	0.00420368	0.00878915
AQPEP	NA	0	1	0.787838	0.00824452	0.0201108
AQR	NA	-0.0404724	1	-0.124237	7.79457	8.66077
AR	NA	-0.406181	1	-1.10198	0.0726478	0.0404234
ARAF	NA	0.85002	1	0.928151	13.6112	31.3719
ARAP1	NA	-0.357046	1	-0.400338	28.894	26.5121
ARAP2	NA	-0.202102	1	-0.297811	4.36765	4.30271
ARAP3	NA	-1.13141	1	-1.23161	8.10902	4.18061
ARC	NA	0	1	0.787838	0.0906169	0.193975
ARCN1	NA	-0.073494	1	-0.125378	25.7086	28.5426
AREG	NA	-2.33326	1	-2.61574	8.56536	1.68363
AREL1	NA	-1.32867	1	-1.38172	30.1378	14.005
ARF1	NA	-0.298777	1	-0.3184	350.843	340.737
ARF3	NA	-0.0122866	1	-0.0468281	64.1608	75.2195
ARF4	NA	-0.252388	1	-0.305272	60.7158	59.5055
ARF5	NA	-0.21633	1	-0.26899	95.9864	96.4691
ARF6	NA	-0.202849	1	-0.248332	35.5445	36.2386
ARFGAP1	NA	0.117305	1	0.162985	36.9441	50.0927
ARFGAP2	NA	-0.077132	1	-0.137787	25.096	27.624
ARFGAP3	NA	0.560263	1	0.667754	6.67464	12.8449
ARFGEF1	NA	0.508923	1	0.580564	6.04645	10.9516
ARFGEF2	NA	0.863423	1	0.918811	7.49349	17.1583
ARFIP1	NA	0.743089	1	0.842542	6.85516	14.8915
ARFIP2	NA	0.477006	1	0.545584	12.5144	22.1232
ARFRP1	NA	-0.703734	1	-0.793589	16.8175	11.7479
ARG1	NA	0	1	1.3728	0	0.0177487
ARG2	NA	-0.366874	1	-0.461099	17.7598	15.6228
ARGFX	NA	0	1	-1.21216	0.0075218	0.00262113
ARGFXP2	NA	0	1	1.95776	0.0105476	0.0882127
ARGLU1	NA	-0.701041	1	-0.781702	31.0339	21.8588
ARHGAP1	NA	0.0980323	1	0.170883	14.1956	19.3542
ARHGAP10	NA	0.130082	1	0.251896	5.40635	7.79792
ARHGAP11A	NA	-1.19189	1	-1.26205	15.0526	7.59951
ARHGAP11B	NA	-1.08008	1	-1.23501	17.4693	8.98122
ARHGAP12	NA	0.259623	1	0.367407	4.89161	7.64357
ARHGAP15	NA	0	1	0.3728	0.00721962	0.015095
ARHGAP17	NA	0	1	-0.0331642	9.44963	11.1842
ARHGAP18	NA	1.54347	1	1.66701	3.32817	12.8093
ARHGAP19	NA	-1.35862	1	-1.49066	5.04033	2.17068
ARHGAP19-SLIT1	NA	-1.17706	1	-1.42117	4.02321	1.8154
ARHGAP20	NA	0	1	1.3728	0	0.0042902
ARHGAP21	NA	-0.396933	1	-0.456339	12.3343	10.8864
ARHGAP22	NA	0	1	-0.797125	0.023098	0.0144882
ARHGAP23	NA	1.94942	1	2.02337	5.28744	26.0395
ARHGAP24	NA	2.50045	1	2.94363	0.12516	1.18461
ARHGAP25	NA	0	1	-0.212162	0	0
ARHGAP26	NA	-0.331394	1	-0.432535	3.34022	2.99705
ARHGAP27	NA	0.283011	1	0.333774	9.27502	14.1568
ARHGAP28	NA	0	1	-1.21216	0.00229602	0
ARHGAP29	NA	-1.12328	1	-1.15944	34.9931	18.9711
ARHGAP30	NA	1.54619	1	2.20288	0.0746174	0.429033
ARHGAP31	NA	1.25507	1	1.80491	0.0644475	0.277713
ARHGAP32	NA	0	1	-0.0247386	4.62578	5.50689
ARHGAP33	NA	0.534665	1	0.709186	1.60148	3.17345
ARHGAP35	NA	0.12031	1	0.149391	33.8015	45.401
ARHGAP36	NA	0	1	-0.212162	0	0
ARHGAP39	NA	-0.0210704	1	-0.10071	8.45221	9.54593
ARHGAP4	NA	2.7572	1	3.06884	0.440634	4.51196
ARHGAP40	NA	0	1	1.3728	0	0.0093559
ARHGAP42	NA	0	1	-0.0200523	4.50034	5.37522
ARHGAP44	NA	0.964007	1	1.44319	0.176048	0.586441
ARHGAP5	NA	-0.291267	1	-0.34304	11.6322	11.1057
ARHGAP5-AS1	NA	0.284679	1	0.592926	1.79436	3.28532
ARHGAP6	NA	0	1	-0.212162	0	0
ARHGAP8	NA	0.185416	1	0.28077	15.5189	22.8347
ARHGAP9	NA	0	1	2.78784	0	0.0312377
ARHGDIA	NA	-0.376364	1	-0.403351	192.408	176.179
ARHGDIB	NA	0.977806	1	1.04637	35.1633	87.9645
ARHGDIG	NA	0	1	3.10977	0	0.126841
ARHGEF1	NA	-0.542392	1	-0.600683	29.1382	23.2689
ARHGEF10	NA	-1.91203	1	-2.03822	7.14123	2.10384
ARHGEF10L	NA	0.206565	1	0.31274	4.75588	7.15499
ARHGEF11	NA	0.579935	1	0.644865	7.59857	14.3899
ARHGEF12	NA	-0.223212	1	-0.280225	9.16691	9.14153
ARHGEF15	NA	0	1	1.3728	0	0.00625342
ARHGEF16	NA	-0.347881	1	-0.433329	14.5797	13.0749
ARHGEF17	NA	0.0575573	1	0.11778	9.04377	11.8844
ARHGEF18	NA	0.191952	1	0.245874	14.4283	20.7206
ARHGEF19	NA	-1.31515	1	-1.4309	11.5589	5.18944
ARHGEF2	NA	0.506987	1	0.569739	13.3178	23.9408
ARHGEF25	NA	-0.140129	1	-0.276082	5.64061	5.641
ARHGEF26	NA	1.43725	1	1.67116	0.58641	2.26825
ARHGEF26-AS1	NA	1.62358	1	3.3728	0.00977622	0.178853
ARHGEF28	NA	0.315546	1	0.386742	7.16531	11.3462
ARHGEF3	NA	0.199913	1	0.331552	2.98662	4.55268
ARHGEF33	NA	-2.22856	1	-2.85403	0.531105	0.0863681
ARHGEF34P	NA	-0.120448	1	-0.188122	14.7383	15.6666
ARHGEF35	NA	-0.0982235	1	-0.169384	22.5087	24.2392
ARHGEF37	NA	0.270834	1	0.482983	1.03892	1.76013
ARHGEF38	NA	0	1	-0.155579	0.258531	0.28117
ARHGEF39	NA	-0.017154	1	-0.16075	3.62452	3.92671
ARHGEF4	NA	-0.52823	1	-0.662108	4.40613	3.37124
ARHGEF40	NA	2.75383	1	2.9697	0.588663	5.60424
ARHGEF5	NA	-0.159699	1	-0.211476	19.44	20.3325
ARHGEF6	NA	0	1	0.851968	0.0241019	0.0554322
ARHGEF7	NA	-0.399624	1	-0.489811	4.41872	3.81043
ARHGEF9	NA	0	1	0.0199742	6.8258	8.38188
ARID1A	NA	-0.31217	1	-0.366473	11.9271	11.2038
ARID1B	NA	-0.868911	1	-0.946969	6.44979	4.05113
ARID2	NA	-0.00603148	1	-0.103886	3.40508	3.83728
ARID3A	NA	-0.449072	1	-0.535697	15.2256	12.7185
ARID3B	NA	-0.397988	1	-0.568635	2.62311	2.14119
ARID3C	NA	0.0177018	1	1.8753	0.0307489	0.171442
ARID4A	NA	0	1	0.11053	2.49058	3.2569
ARID4B	NA	0.197779	1	0.267984	7.76256	11.3204
ARID5A	NA	-0.54285	1	-0.669844	9.4813	7.21575
ARID5B	NA	-0.0863196	1	-0.168717	5.0556	5.44682
ARIH1	NA	-0.0144744	1	-0.0866603	10.0293	11.438
ARIH2	NA	-1.53136	1	-1.59808	28.3155	11.3248
ARIH2OS	NA	-1.03453	1	-1.35477	2.69403	1.27111
ARL1	NA	0.120463	1	0.19279	14.9029	20.6295
ARL10	NA	0	1	-0.212162	0.0528038	0.0552017
ARL11	NA	-0.543351	1	-0.771446	1.78331	1.26405
ARL13A	NA	0	1	-0.418613	0.115674	0.103651
ARL13B	NA	0.0192804	1	0.167331	2.87261	3.90764
ARL14	NA	0	1	0.0496128	1.87334	2.3501
ARL14EP	NA	0.492133	1	0.625461	7.00256	13.0885
ARL14EPL	NA	0	1	1.78784	0	0.0620375
ARL15	NA	0.842528	1	1.06417	1.60402	4.06932
ARL16	NA	-0.0397161	1	-0.139534	23.2207	25.5291
ARL17A	NA	0.0789389	1	0.158292	3.50792	4.74119
ARL17B	NA	0	1	-0.0281081	5.71102	6.78381
ARL2	NA	-0.109136	1	-0.188422	46.0674	48.9587
ARL2-SNX15	NA	0.0518594	1	0.132674	15.8445	21.0379
ARL2BP	NA	0.594539	1	0.679479	14.4107	27.9555
ARL3	NA	0	1	-0.0134832	5.56947	6.68256
ARL4A	NA	1.42292	1	1.59105	1.84118	6.72708
ARL4C	NA	-0.108833	1	-0.180555	13.7291	14.6705
ARL4D	NA	1.07462	1	1.35923	1.41816	4.42255
ARL5A	NA	-0.443385	1	-0.538337	11.2446	9.37574
ARL5B	NA	-0.314488	1	-0.472568	3.48886	3.04435
ARL5C	NA	0	1	-0.212162	0	0
ARL6	NA	-0.467189	1	-0.6886	4.74585	3.56342
ARL6IP1	NA	-0.267244	1	-0.30503	91.4081	89.6014
ARL6IP4	NA	-0.603452	1	-0.649265	109.941	84.8899
ARL6IP5	NA	0.205929	1	0.280244	20.7378	30.5011
ARL6IP6	NA	0	1	-0.000349221	6.6732	8.08024
ARL8A	NA	0.681552	1	0.762777	13.8311	28.426
ARL8B	NA	-0.50599	1	-0.560482	36.6089	30.0612
ARL9	NA	0	1	-1.79712	0.0303811	0
ARMC1	NA	-0.339116	1	-0.451878	8.04039	7.11807
ARMC10	NA	0	1	-0.0408024	12.9163	15.2064
ARMC12	NA	0	1	0.0102302	0.119497	0.147637
ARMC2	NA	0	1	-0.219775	0.703243	0.731289
ARMC3	NA	-0.811018	1	-1.59549	0.26683	0.104014
ARMC4	NA	0	1	1.3728	0	0.00743338
ARMC5	NA	-0.126691	1	-0.256193	3.70408	3.75581
ARMC6	NA	-0.502222	1	-0.583955	19.6768	15.896
ARMC7	NA	0.473637	1	0.597353	6.82752	12.5142
ARMC8	NA	0	1	-0.0746587	4.29141	4.93516
ARMC9	NA	-0.356034	1	-0.496352	7.23139	6.20705
ARMCX1	NA	0	1	1.3728	0	0.0124482
ARMCX2	NA	2.23746	1	5.07324	0	0.174564
ARMCX3	NA	3.95895	1	4.29056	0.351842	8.42155
ARMCX4	NA	0	1	-0.547765	0.122109	0.10065
ARMCX5	NA	0.0221345	1	0.186455	3.03317	4.18142
ARMCX5-GPRASP2	NA	0	1	0.246268	0.419013	0.603149
ARMCX6	NA	3.5741	1	3.84558	0.977374	17.123
ARMS2	NA	0	1	-0.212162	0	0
ARNT	NA	0.191294	1	0.280113	6.31717	9.29077
ARNT2	NA	-2.10157	1	-2.29057	3.07316	0.75915
ARNTL	NA	0.590325	1	0.756552	2.68077	5.48921
ARNTL2	NA	0.0391162	1	0.113212	6.2763	8.22171
ARPC1A	NA	-0.552089	1	-0.591624	130.826	105.134
ARPC1B	NA	-0.531308	1	-0.570878	135.976	110.856
ARPC2	NA	-0.571969	1	-0.610359	148.349	117.678
ARPC3	NA	-0.161026	1	-0.204709	169.171	177.769
ARPC4	NA	-0.838428	1	-0.883093	89.0294	58.4566
ARPC4-TTLL3	NA	-0.572374	1	-0.64444	16.1743	12.5301
ARPC5	NA	0.456182	1	0.500527	58.8961	100.91
ARPC5L	NA	-1.10229	1	-1.1759	75.4277	40.4238
ARPP19	NA	-0.190413	1	-0.266125	9.84799	9.91715
ARPP21	NA	0	1	-0.212162	0	0
ARR3	NA	0	1	-1.21216	0.0873138	0.0405684
ARRB1	NA	0.142019	1	0.193782	12.4258	17.2119
ARRB2	NA	-0.425573	1	-0.497696	31.7251	27.2093
ARRDC1	NA	0.0629571	1	0.135225	30.5244	40.6007
ARRDC2	NA	0	1	-0.00394485	6.80721	8.22192
ARRDC3	NA	0.262585	1	0.43459	1.88002	3.07891
ARRDC3-AS1	NA	0	1	-0.511722	0.157346	0.132654
ARRDC4	NA	0.0458529	1	0.224659	1.89537	2.68328
ARRDC5	NA	0	1	0.957763	0.0232588	0.0648401
ARSA	NA	0.819823	1	0.957384	2.48689	5.85191
ARSB	NA	0	1	-0.111015	1.01975	1.14363
ARSD	NA	1.5797	1	1.68738	2.95737	11.5419
ARSE	NA	0	1	2.59519	0	0.0358811
ARSF	NA	0	1	-0.212162	0	0
ARSG	NA	0.652432	1	0.990394	0.618919	1.49535
ARSH	NA	0	1	-1.08663	0.0751883	0.0393014
ARSI	NA	-0.885323	1	-1.07603	3.44048	1.97442
ARSJ	NA	-0.116503	1	-0.872676	0.130305	0.085139
ARSK	NA	0.816108	1	1.07734	0.850417	2.17893
ART1	NA	0	1	-0.797125	0.0193587	0.0101189
ART3	NA	0	1	-0.212162	0	0
ART4	NA	0	1	-0.212162	0	0
ART5	NA	0	1	-0.53409	0.0325206	0.0254981
ARTN	NA	-0.404151	1	-0.722852	1.7246	1.26341
ARV1	NA	-0.118426	1	-0.242933	12.9014	13.2025
ARVCF	NA	-0.814945	1	-0.979253	3.49892	2.14798
ARX	NA	0	1	0.202875	0.114886	0.161677
AS3MT	NA	0	1	0.887373	0.0308986	0.0753707
ASAH1	NA	0	1	-0.0254671	19.2676	22.926
ASAH2	NA	-0.0274382	1	-0.426667	0.79305	0.713764
ASAH2B	NA	0	1	-0.395285	3.01408	2.77284
ASAP1	NA	0	1	-0.022333	17.1879	20.4956
ASAP1-IT1	NA	0	1	-0.212162	0	0
ASAP2	NA	-0.775258	1	-0.842611	13.9899	9.44671
ASAP3	NA	0	1	0.113982	4.38603	5.7491
ASB1	NA	0	1	0.0136357	6.51413	7.96405
ASB10	NA	0	1	2.78784	0	0.0401435
ASB11	NA	0	1	-0.212162	0	0
ASB12	NA	0	1	0.903315	0.0491079	0.123211
ASB13	NA	-0.00630464	1	-0.121804	7.41245	8.25023
ASB14	NA	0	1	-0.119053	0.649419	0.724447
ASB15	NA	0	1	-0.212162	0	0
ASB16	NA	0.631997	1	0.94569	0.943988	2.20957
ASB17	NA	0	1	-0.212162	0	0
ASB18	NA	0	1	0.0508722	0.0362578	0.0473805
ASB2	NA	0	1	2.10977	0	0.0159376
ASB3	NA	-0.131338	1	-0.281218	4.62366	4.6075
ASB4	NA	0	1	1.95776	0.00293829	0.0245738
ASB5	NA	0	1	-0.212162	0	0
ASB6	NA	-0.2067	1	-0.288078	9.59179	9.51323
ASB7	NA	0	1	0.0460367	2.5869	3.2349
ASB8	NA	0	1	0.0853606	7.52821	9.67376
ASB9	NA	1.59516	1	1.89564	0.888581	4.02538
ASB9P1	NA	0.636388	1	1.54273	0.117224	0.433002
ASCC1	NA	-0.417053	1	-0.511962	13.6728	11.6107
ASCC2	NA	-1.99592	1	-2.05234	72.1877	21.0733
ASCC3	NA	-1.30386	1	-1.3777	8.03813	3.74543
ASCL1	NA	0	1	-0.212162	0	0
ASCL2	NA	0	1	0.242404	0.178573	0.258484
ASCL3	NA	0	1	-0.212162	0	0
ASCL4	NA	0	1	-0.212162	0	0
ASF1A	NA	-0.612746	1	-0.727232	10.5017	7.68082
ASF1B	NA	-0.618163	1	-0.681564	48.8604	36.8906
ASGR1	NA	0.228991	1	0.762303	0.473161	0.980464
ASGR2	NA	0	1	2.10977	0	0.0343938
ASH1L	NA	0.235786	1	0.292366	6.44996	9.56631
ASH1L-AS1	NA	0.0542891	1	0.289351	2.21785	3.28521
ASH2L	NA	0.304989	1	0.401036	8.80567	14.0837
ASIC1	NA	0	1	0.133912	3.07105	4.0818
ASIC2	NA	2.06227	1	3.08552	0.0327072	0.363684
ASIC3	NA	1.12009	1	1.4479	0.790666	2.62596
ASIC4	NA	0	1	-0.364165	0.0401877	0.0373446
ASIC5	NA	0	1	1.3728	0	0.0156927
ASIP	NA	0	1	-0.475197	0.108727	0.0909316
ASL	NA	1.57521	1	1.69434	5.89396	23.1171
ASMT	NA	-0.162462	1	-0.578945	0.653312	0.528608
ASMTL	NA	-0.198978	1	-0.270026	12.6882	12.7428
ASMTL-AS1	NA	-0.152354	1	-0.325637	1.6395	1.58414
ASNA1	NA	-0.56303	1	-0.619164	82.2875	64.8762
ASNS	NA	-1.544	1	-1.6264	30.2099	11.8465
ASNSD1	NA	0.29661	1	0.413781	6.89185	11.1216
ASPA	NA	0	1	-0.212162	0	0
ASPDH	NA	1.07422	1	1.82026	0.21216	0.939988
ASPG	NA	0	1	1.66231	0.0128796	0.0673226
ASPH	NA	-0.211409	1	-0.231814	57.4893	59.287
ASPHD1	NA	-0.274376	1	-0.443931	7.28621	6.48531
ASPHD2	NA	-0.48978	1	-1.0633	0.348819	0.200362
ASPM	NA	-0.214356	1	-0.266511	9.84173	9.90824
ASPN	NA	0	1	-0.212162	0	0
ASPRV1	NA	-0.213735	1	-0.816234	0.438109	0.299229
ASPSCR1	NA	0.0246905	1	0.107889	17.4623	22.791
ASRGL1	NA	-1.20812	1	-1.39469	5.42831	2.49714
ASS1	NA	-0.706319	1	-0.749198	102.934	74.1603
ASTE1	NA	0.294243	1	0.49421	2.13245	3.64068
ASTL	NA	0	1	0.0102302	0.0489942	0.061463
ASTN1	NA	0	1	-0.212162	0	0
ASTN2	NA	0.520148	1	0.819202	0.290114	0.621659
ASUN	NA	-1.00028	1	-1.06784	29.4013	16.9831
ASXL1	NA	0.341148	1	0.394106	11.3413	18.05
ASXL2	NA	-0.517182	1	-0.586251	9.56962	7.71874
ASXL3	NA	0	1	-0.212162	0	0
ASZ1	NA	0	1	-0.797125	0.00843527	0.00440917
ATAD1	NA	0	1	0.123887	3.05972	4.03881
ATAD2	NA	-0.651942	1	-0.704033	22.735	16.9004
ATAD2B	NA	-0.0939491	1	-0.249196	1.49144	1.51961
ATAD3A	NA	-1.57772	1	-1.64327	43.4138	16.828
ATAD3B	NA	-1.95034	1	-2.02424	47.9421	14.2691
ATAD3C	NA	-1.70927	1	-1.87035	5.78199	1.91279
ATAD5	NA	-0.377565	1	-0.548758	1.7578	1.45479
ATAT1	NA	0	1	0.021635	0.580113	0.713273
ATCAY	NA	0	1	-0.212162	0.00756511	0.00790867
ATE1	NA	0	1	-0.168163	4.20413	4.53133
ATF1	NA	-0.342531	1	-0.4539	10.0175	8.85598
ATF2	NA	0.387836	1	0.503254	8.10927	13.9238
ATF3	NA	2.12529	1	2.48586	0.454081	3.10904
ATF4	NA	-0.783692	1	-0.806506	340.608	235.843
ATF5	NA	-0.672077	1	-0.732708	39.7502	28.9669
ATF6	NA	0.75746	1	0.83983	4.10296	8.89525
ATF6B	NA	-0.111657	1	-0.173492	7.05719	7.57814
ATF7	NA	0	1	-0.0202217	3.16819	3.78364
ATF7IP	NA	0.185039	1	0.279261	5.88511	8.65034
ATF7IP2	NA	0	1	0.524803	0.00706105	0.0147634
ATG10	NA	0	1	0.155209	2.08863	2.81828
ATG12	NA	-0.23707	1	-0.345568	5.57578	5.3139
ATG13	NA	0	1	0.0454782	15.6849	19.6037
ATG14	NA	0.120332	1	0.252867	2.93988	4.2434
ATG16L1	NA	-0.192154	1	-0.2869	9.6	9.5291
ATG16L2	NA	1.74392	1	1.98918	1.27881	6.17072
ATG2A	NA	-0.147867	1	-0.205384	13.5382	14.2197
ATG2B	NA	1.47639	1	1.61703	0.813515	3.02505
ATG3	NA	-0.467633	1	-0.548284	39.9384	33.0725
ATG4A	NA	0.244917	1	0.376843	5.86122	9.21977
ATG4B	NA	0.510811	1	0.581528	15.4741	28.046
ATG4C	NA	-0.515633	1	-0.693502	3.9394	2.9486
ATG4D	NA	-0.0933692	1	-0.193538	14.9431	15.8248
ATG5	NA	-0.459012	1	-0.565835	8.76503	7.17003
ATG7	NA	-0.623794	1	-0.688522	16.1086	12.1038
ATG9A	NA	-0.147758	1	-0.211134	18.8723	19.7434
ATG9B	NA	1.88372	1	2.3884	0.124884	0.806541
ATHL1	NA	-0.313901	1	-0.39618	13.7874	12.687
ATIC	NA	-0.284923	1	-0.317561	133.714	129.938
ATL1	NA	0.0382691	1	0.392429	0.62825	1.00102
ATL2	NA	-0.633712	1	-0.712358	16.5174	12.2071
ATL3	NA	-1.29131	1	-1.39623	18.6043	8.55644
ATM	NA	0	1	0.0761549	1.06447	1.35921
ATMIN	NA	0.0235986	1	0.0880976	12.7776	16.4491
ATN1	NA	0.191223	1	0.223674	53.3836	75.4921
ATOH1	NA	0	1	0.787838	0	0.0124657
ATOH7	NA	-0.0601577	1	-0.0746587	0.0775399	0.0900679
ATOH8	NA	2.26293	1	2.82346	0.0736443	0.64761
ATOX1	NA	-0.768602	1	-0.840526	143.25	96.8688
ATP10A	NA	0	1	2.78784	0	0.0177555
ATP10B	NA	0	1	-0.212162	0	0
ATP10D	NA	0.788117	1	0.898489	2.58833	5.8455
ATP11A	NA	-0.78601	1	-0.838618	14.7946	10.0181
ATP11B	NA	0.206175	1	0.275204	7.00023	10.2599
ATP11C	NA	-1.01677	1	-1.13416	4.85513	2.67777
ATP12A	NA	0.568731	1	3.59519	0	0.0462207
ATP13A1	NA	0.0364028	1	0.102736	15.1412	19.6907
ATP13A2	NA	-0.215563	1	-0.283064	16.0998	16.0236
ATP13A3	NA	-0.697958	1	-0.742549	23.9342	17.3233
ATP13A4	NA	0	1	-0.212162	0.00297129	0.00310623
ATP13A5	NA	0	1	-0.212162	0	0
ATP1A1	NA	-0.3457	1	-0.357681	487.878	461.098
ATP1A1OS	NA	-0.293354	1	-0.326045	105.715	102.127
ATP1A2	NA	0.716651	1	1.84673	0.0255987	0.119209
ATP1A3	NA	0.966072	1	1.54273	0.139474	0.500982
ATP1A4	NA	0.662451	1	2.5248	0.0064219	0.0637786
ATP1B1	NA	0.190735	1	0.224145	101.144	143.079
ATP1B2	NA	0	1	1.24727	0.0114339	0.039844
ATP1B3	NA	-0.794882	1	-0.849542	65.7787	44.2056
ATP1B4	NA	0	1	-0.212162	0.00532131	0.00556296
ATP2A1	NA	0	1	-0.110111	0.682372	0.765924
ATP2A2	NA	0	1	0.00244323	39.3596	47.7467
ATP2A3	NA	-0.0790177	1	-0.153676	10.3024	11.216
ATP2B1	NA	0.302216	1	0.369116	7.65842	11.9796
ATP2B2	NA	0	1	0.787838	0	0.00148137
ATP2B3	NA	0	1	-1.21216	0.00193175	0
ATP2B4	NA	1.2173	1	1.25716	13.6574	39.5363
ATP2C1	NA	-0.269504	1	-0.324327	15.8472	15.3275
ATP2C2	NA	0	1	-0.220502	1.29807	1.34917
ATP4A	NA	0	1	0.787838	0.00356822	0.0111908
ATP4B	NA	0	1	-0.212162	0	0
ATP5A1	NA	-0.788407	1	-0.818999	193.666	132.941
ATP5B	NA	-0.930898	1	-0.950237	552.823	346.487
ATP5C1	NA	-0.513795	1	-0.569399	91.8871	74.9875
ATP5D	NA	-0.875025	1	-0.922982	164.058	104.782
ATP5E	NA	-0.0658979	1	-0.101709	489.69	552.663
ATP5EP2	NA	0	1	-0.0327116	101.836	120.566
ATP5F1	NA	-1.23553	1	-1.27561	130.372	65.2111
ATP5G1	NA	-0.822902	1	-0.897235	103.934	67.572
ATP5G2	NA	0.0648933	1	0.103726	132.736	172.733
ATP5G3	NA	-1.15184	1	-1.18244	129.459	69.0757
ATP5H	NA	0	1	0.0493746	134.445	168.49
ATP5I	NA	-0.800515	1	-0.859685	286.1	190.92
ATP5J	NA	-0.707851	1	-0.786089	44.6533	31.3564
ATP5J2	NA	-0.673486	1	-0.720452	306.622	225.355
ATP5J2-PTCD1	NA	-0.369268	1	-0.425411	17.6708	15.9346
ATP5L	NA	-0.608685	1	-0.65988	92.5196	70.9136
ATP5L2	NA	-0.571179	1	-0.74285	14.7019	10.6341
ATP5O	NA	-0.789984	1	-0.85492	107.314	71.8486
ATP5S	NA	0	1	0.097065	2.90917	3.76973
ATP5SL	NA	-0.240759	1	-0.322228	24.4752	23.7067
ATP6AP1	NA	0.600295	1	0.635372	85.9003	161.595
ATP6AP1L	NA	0	1	-0.652735	0.619887	0.472892
ATP6AP2	NA	1.4003	1	1.47393	16.7723	56.4361
ATP6V0A1	NA	0.279441	1	0.360072	8.79887	13.678
ATP6V0A2	NA	-0.527231	1	-0.682755	2.13953	1.61358
ATP6V0A4	NA	0.559582	1	0.992528	0.306418	0.743488
ATP6V0B	NA	-1.08822	1	-1.14329	133.405	73.135
ATP6V0C	NA	-0.610559	1	-0.647097	204.355	158.029
ATP6V0CP3	NA	0	1	-0.212162	0.0410317	0.042895
ATP6V0D1	NA	0.339063	1	0.394841	45.4361	72.3503
ATP6V0D2	NA	1.57891	1	3.33216	0.0107167	0.190458
ATP6V0E1	NA	-0.495977	1	-0.55067	122.53	101.301
ATP6V0E2	NA	0.113494	1	0.184959	18.0128	24.7994
ATP6V0E2-AS1	NA	0.0194291	1	0.512731	0.293793	0.51045
ATP6V1A	NA	0.241214	1	0.307335	12.0468	18.054
ATP6V1B1	NA	5.18597	1	5.61288	0.353668	21.3416
ATP6V1B2	NA	0.255852	1	0.33716	11.9066	18.2174
ATP6V1C1	NA	0.0385282	1	0.0979353	12.8106	16.6043
ATP6V1C2	NA	-0.742308	1	-0.7928	43.0797	30.1128
ATP6V1D	NA	-0.490237	1	-0.577288	23.8305	19.3406
ATP6V1E1	NA	-0.656638	1	-0.716353	68.8203	50.7229
ATP6V1E2	NA	0	1	-0.00246964	2.08554	2.52238
ATP6V1F	NA	-0.181995	1	-0.239137	108.232	111.051
ATP6V1G1	NA	0.546723	1	0.604076	42.1103	77.5217
ATP6V1G2	NA	0.304657	1	0.466959	0.776377	1.30027
ATP6V1G2-DDX39B	NA	-0.699594	1	-0.732632	18.5001	13.4827
ATP6V1G3	NA	0	1	-0.212162	0	0
ATP6V1H	NA	-0.743781	1	-0.837677	18.0587	12.235
ATP7A	NA	0.865333	1	0.972846	2.07067	4.92376
ATP7B	NA	-0.358444	1	-0.553056	1.2793	1.05552
ATP8A1	NA	1.92954	1	2.63219	0.031969	0.24986
ATP8A2	NA	0	1	1.3728	0	0.00530404
ATP8B1	NA	0.394832	1	0.464889	7.93787	13.2693
ATP8B2	NA	1.18716	1	1.88545	0.0483553	0.223268
ATP8B3	NA	0	1	0.0409567	0.173963	0.217226
ATP8B4	NA	0	1	-0.212162	0.0134218	0.0140314
ATP8B5P	NA	0	1	0.0887918	2.2277	2.86976
ATP9A	NA	0.880792	1	0.940588	7.59613	17.6582
ATP9B	NA	0.134271	1	0.304843	1.89746	2.83985
ATPAF1	NA	-0.327592	1	-0.395347	32.2381	29.6826
ATPAF2	NA	0.349348	1	0.493944	7.0288	11.9929
ATPIF1	NA	-0.52583	1	-0.590958	40.1892	32.3107
ATR	NA	-0.326536	1	-0.401492	6.5936	6.04508
ATRAID	NA	0	1	-0.0240593	47.6724	56.7792
ATRIP	NA	-0.657901	1	-0.831291	4.75275	3.23302
ATRN	NA	0.474374	1	0.522428	11.3161	19.6852
ATRNL1	NA	0	1	2.78784	0	0.0106427
ATRX	NA	0.523745	1	0.589217	4.66913	8.50762
ATXN1	NA	-0.0825172	1	-0.18608	2.48589	2.64622
ATXN10	NA	-0.000767083	1	-0.0484276	35.8212	41.949
ATXN1L	NA	0.697398	1	0.76476	5.99331	12.3337
ATXN2	NA	-0.210304	1	-0.283472	11.646	11.5876
ATXN2L	NA	-0.546175	1	-0.587256	44.5043	35.8729
ATXN3	NA	0.845695	1	1.0332	0.796397	1.9764
ATXN3L	NA	0	1	-0.212162	0	0
ATXN7	NA	0	1	-0.0379464	2.07604	2.44911
ATXN7L1	NA	0.580484	1	0.798165	0.622497	1.31279
ATXN7L2	NA	-1.1106	1	-1.32208	4.13714	2.00088
ATXN7L3	NA	0.246576	1	0.30786	17.8261	26.7247
ATXN7L3B	NA	-0.0283483	1	-0.0982348	15.3171	17.3288
ATXN8OS	NA	0	1	-0.033825	0.647043	0.766618
AUH	NA	0.10787	1	0.281719	5.04613	7.43223
AUNIP	NA	-1.17161	1	-1.37779	5.16352	2.40269
AUP1	NA	-1.52367	1	-1.58896	74.6114	30.0305
AURKA	NA	-0.350228	1	-0.412106	31.4715	28.6422
AURKAIP1	NA	-1.05234	1	-1.10001	155.713	87.9666
AURKAPS1	NA	-0.189041	1	-0.385892	5.08964	4.71614
AURKB	NA	-0.869503	1	-0.946908	51.1466	32.1267
AURKC	NA	0	1	-0.124699	0.771134	0.857175
AUTS2	NA	0	1	-0.212162	0.00380675	0.00397962
AVEN	NA	-0.649851	1	-0.887964	4.20545	2.74885
AVIL	NA	0	1	0.15462	0.318119	0.430118
AVL9	NA	0.428189	1	0.545758	6.92984	12.2548
AVP	NA	0	1	-0.212162	0	0
AVPI1	NA	0.481776	1	0.581512	16.1478	29.2702
AVPR1A	NA	0	1	-0.212162	0	0
AVPR1B	NA	0	1	1.3728	0	0.0149758
AVPR2	NA	0	1	1.06086	0.0636702	0.16943
AWAT1	NA	0	1	1.3728	0	0.0189793
AWAT2	NA	0	1	0.787838	0	0.00625048
AXDND1	NA	0	1	1.01023	0.00697381	0.0218715
AXIN1	NA	-0.844292	1	-0.912206	22.1266	14.2373
AXIN2	NA	1.0531	1	1.30334	0.699182	2.09555
AXL	NA	-4.85532	1	-5.17395	8.68604	0.28867
AZGP1	NA	0.138417	1	3.24727	0	0.104949
AZGP1P1	NA	0	1	-0.212162	0	0
AZI1	NA	-0.387556	1	-0.467263	13.6152	11.926
AZI2	NA	-0.503717	1	-0.616449	7.09983	5.60744
AZIN1	NA	0.503529	1	0.544689	30.8049	54.4201
AZU1	NA	0	1	0.957763	0.041774	0.116456
B2M	NA	1.44607	1	1.4909	93.5528	318.463
B3GALNT1	NA	0	1	0.0802304	1.58	2.02367
B3GALNT2	NA	-0.395091	1	-0.468634	12.2715	10.7389
B3GALT1	NA	0	1	-0.212162	0	0
B3GALT2	NA	0	1	-0.212162	0	0
B3GALT4	NA	1.72755	1	1.95222	0.391675	1.841
B3GALT5	NA	0	1	-0.212162	0	0
B3GALT6	NA	-0.0254472	1	-0.126316	9.78829	10.8605
B3GALTL	NA	-0.508794	1	-0.684608	2.59834	1.9569
B3GAT1	NA	0.564466	1	1.28088	0.0903123	0.272347
B3GAT2	NA	-0.987769	1	-1.34858	1.74822	0.827596
B3GAT3	NA	-0.296637	1	-0.375436	29.7168	27.7413
B3GNT1	NA	0.0904092	1	0.186434	13.1226	18.0862
B3GNT2	NA	0.059124	1	0.143295	13.0412	17.4438
B3GNT3	NA	0.41856	1	0.466571	36.9354	61.8116
B3GNT4	NA	0.582942	1	0.994289	0.759932	1.84487
B3GNT5	NA	-0.362126	1	-0.445448	10.8482	9.64709
B3GNT6	NA	0	1	-2.79712	0.0254189	0
B3GNT7	NA	0.832516	1	1.45297	0.119111	0.402858
B3GNT8	NA	0	1	-0.60448	0.135532	0.106265
B3GNT9	NA	1.62865	1	1.7985	2.21123	9.33002
B3GNTL1	NA	0	1	-0.0890906	6.28078	7.15158
B4GALNT1	NA	0.453844	1	0.58108	4.57766	8.29641
B4GALNT2	NA	1.04994	1	2.06468	0.0722235	0.390101
B4GALNT3	NA	-0.0730375	1	-0.217506	3.993	4.15889
B4GALNT4	NA	0	1	0.0621795	12.8464	16.2433
B4GALT1	NA	0.199259	1	0.241581	32.8355	47.0146
B4GALT2	NA	-0.760972	1	-0.820099	42.4235	29.0977
B4GALT3	NA	0.315777	1	0.39552	15.3443	24.4466
B4GALT4	NA	-0.134399	1	-0.219599	16.8548	17.5296
B4GALT5	NA	1.36304	1	1.40634	21.2425	68.1944
B4GALT6	NA	-0.547399	1	-0.827756	0.939126	0.639808
B4GALT7	NA	0	1	-0.101935	14.1626	15.982
B9D1	NA	-0.393433	1	-0.520862	11.0609	9.33435
B9D2	NA	0	1	-0.0310128	5.41968	6.42554
BAALC	NA	0	1	-1.79712	0.00891492	0
BAAT	NA	0	1	0.3728	0.00359958	0.00752609
BABAM1	NA	-0.496732	1	-0.551342	74.7255	61.7504
BACE1	NA	1.05625	1	1.19571	1.64753	4.57383
BACE1-AS	NA	0.44928	1	1.01023	0.749833	1.8513
BACE2	NA	-0.0655959	1	-0.160684	10.3911	11.2578
BACH1	NA	1.1087	1	1.20195	3.31491	9.23858
BACH2	NA	1.98084	1	3.3728	0.00821076	0.11874
BAD	NA	-0.385644	1	-0.45288	56.2961	49.8067
BAG1	NA	0.21604	1	0.296613	9.64583	14.3492
BAG2	NA	-0.852268	1	-0.980866	11.2759	6.91621
BAG3	NA	-0.47157	1	-0.515493	64.3863	54.5459
BAG4	NA	0.500384	1	0.642779	2.42095	4.57999
BAG5	NA	-0.552881	1	-0.60231	25.6935	20.4952
BAG6	NA	-0.356769	1	-0.387247	12.135	11.2362
BAGE	NA	0	1	0.202875	0.14689	0.209401
BAGE2	NA	0	1	0.281776	1.12823	1.66389
BAGE3	NA	0	1	0.281776	1.12823	1.66389
BAGE4	NA	0	1	0.285702	1.18604	1.75401
BAGE5	NA	0	1	0.285702	1.18672	1.75501
BAHCC1	NA	-0.219337	1	-0.270243	11.0671	11.1131
BAHD1	NA	-0.413242	1	-0.49397	10.7184	9.21636
BAI1	NA	1.68219	1	3.15707	0.0114863	0.146497
BAI2	NA	-1.24391	1	-1.33903	9.19087	4.39837
BAI3	NA	0	1	-0.212162	0	0
BAIAP2	NA	0.359872	1	0.410214	18.9491	30.4966
BAIAP2-AS1	NA	0.514955	1	0.604616	6.25917	11.5283
BAIAP2L1	NA	0.275569	1	0.323115	29.0596	44.0279
BAIAP2L2	NA	-0.49732	1	-0.778589	2.05439	1.44829
BAIAP3	NA	0.387436	1	0.485557	4.73983	8.03847
BAK1	NA	-0.324423	1	-0.417774	16.0812	14.5776
BAMBI	NA	0.521961	1	0.67979	5.04584	9.7953
BANF1	NA	-0.27858	1	-0.318184	164.286	159.577
BANF2	NA	0	1	-0.212162	0	0
BANK1	NA	0.311003	1	0.627373	0.606768	1.13805
BANP	NA	-0.774075	1	-0.895029	9.36432	6.09633
BAP1	NA	-0.43253	1	-0.495467	22.2947	19.1509
BARD1	NA	0	1	-0.0325546	3.87246	4.5857
BARHL1	NA	0	1	-2.21216	0.0199779	0
BARHL2	NA	0	1	-0.212162	0	0
BARX1	NA	0	1	-0.212162	0.00856903	0.00895817
BARX2	NA	-1.18258	1	-1.38414	6.3245	2.93019
BASP1	NA	-0.480038	1	-0.544879	42.6773	35.4249
BASP1P1	NA	0	1	-1.43455	0.0661422	0.0230486
BATF	NA	-0.0315735	1	-0.103718	56.4038	63.5695
BATF2	NA	2.03077	1	2.74425	0.118685	1.00501
BATF3	NA	0	1	0.174861	0.155343	0.21653
BAX	NA	-0.303449	1	-0.369703	54.8214	51.3811
BAZ1A	NA	-0.686212	1	-0.754205	12.5811	9.03237
BAZ1B	NA	-0.716748	1	-0.763149	26.709	19.0575
BAZ2A	NA	-0.0318307	1	-0.069849	21.1271	24.3765
BAZ2B	NA	0.529548	1	0.66555	1.44689	2.78071
BBC3	NA	-0.014908	1	-0.162218	6.18902	6.69821
BBIP1	NA	0	1	0.0567046	2.96833	3.73995
BBOX1	NA	0.296086	1	3.3728	0	0.0774317
BBS1	NA	0.145277	1	0.22963	10.3139	14.647
BBS10	NA	0	1	0.0302296	1.70127	2.1046
BBS12	NA	1.49535	1	1.83891	0.407029	1.77555
BBS2	NA	0.567215	1	0.639704	14.9332	28.1797
BBS4	NA	0	1	-0.116795	2.23206	2.49325
BBS5	NA	0	1	0.221734	1.14241	1.61482
BBS7	NA	0.36596	1	0.553204	1.4888	2.64776
BBS9	NA	1.02561	1	1.22402	1.20073	3.40241
BBX	NA	-0.0764405	1	-0.116897	19.0247	21.2464
BCAM	NA	0.52195	1	0.558111	56.5738	100.877
BCAN	NA	-0.114384	1	-0.228977	5.40896	5.58904
BCAP29	NA	-0.0772822	1	-0.203948	2.91555	3.06537
BCAP31	NA	-0.809578	1	-0.835388	267.891	181.815
BCAR1	NA	0.0953283	1	0.147484	17.3179	23.2306
BCAR3	NA	-0.0484377	1	-0.0952174	39.6603	44.9626
BCAR4	NA	0	1	2.3728	0	0.0507105
BCAS1	NA	6.36811	1	6.94735	0.0986709	15.2894
BCAS2	NA	-0.294028	1	-0.351457	69.9877	66.4311
BCAS3	NA	0.952791	1	1.10667	2.29425	5.98874
BCAS4	NA	1.10154	1	1.2638	5.3655	15.6206
BCAT1	NA	0.20627	1	0.271706	5.58288	8.16267
BCAT2	NA	-0.100129	1	-0.176603	22.0399	23.6159
BCCIP	NA	-1.03528	1	-1.10602	24.062	13.5358
BCDIN3D	NA	0	1	-0.0483819	1.42667	1.67125
BCDIN3D-AS1	NA	0	1	0.0599173	0.867731	1.0963
BCHE	NA	0	1	-0.212162	0	0
BCKDHA	NA	-0.43205	1	-0.504535	34.0605	29.074
BCKDHB	NA	0.266339	1	0.404122	3.32194	5.32543
BCKDK	NA	0	1	0.0360969	22.7349	28.2314
BCL10	NA	-0.342835	1	-0.456487	7.76932	6.85614
BCL11A	NA	0	1	-0.697589	0.0102331	0.00713189
BCL11B	NA	0	1	-1.53409	0.00649996	0.00169879
BCL2	NA	0	1	0.0508722	0.381747	0.4793
BCL2A1	NA	0	1	0.425268	0.471342	0.774317
BCL2L1	NA	0.840733	1	0.882001	47.9685	107.064
BCL2L10	NA	0	1	-1.21216	0.0143171	0
BCL2L11	NA	0.0297474	1	0.125448	4.48728	5.92847
BCL2L12	NA	-1.37433	1	-1.44428	52.3239	23.2813
BCL2L13	NA	-0.760909	1	-0.829325	22.9078	15.6116
BCL2L14	NA	2.31646	1	3.03577	0.108152	1.12468
BCL2L15	NA	0	1	1.10977	0.00766095	0.0240266
BCL2L2	NA	0.294785	1	0.385511	7.84246	12.4086
BCL2L2-PABPN1	NA	-0.109131	1	-0.160834	49.3782	53.4905
BCL3	NA	0	1	0.0569235	12.42	15.6477
BCL6	NA	-0.041607	1	-0.110971	14.4628	16.2184
BCL6B	NA	0	1	0.280878	0.0936686	0.139351
BCL7A	NA	0.020793	1	0.138768	4.91354	6.55222
BCL7B	NA	-0.655274	1	-0.73168	30.5555	22.2816
BCL7C	NA	-0.468421	1	-0.547587	59.9887	49.7
BCL9	NA	-0.455274	1	-0.536143	7.82476	6.53435
BCL9L	NA	0.11902	1	0.156633	23.1502	31.2513
BCLAF1	NA	-0.56579	1	-0.608371	25.1101	19.946
BCMO1	NA	0.864918	1	1.3728	0.277323	0.880692
BCO2	NA	2.0878	1	2.63908	0.15229	1.17636
BCOR	NA	0.613655	1	0.975169	0.222134	0.531355
BCORL1	NA	-0.855348	1	-0.95452	5.4115	3.38094
BCORP1	NA	0	1	-2.21216	0.0103866	0
BCR	NA	-2.05704	1	-2.10488	42.1514	11.8654
BCRP2	NA	-2.13008	1	-2.28786	12.449	3.08295
BCRP3	NA	-1.98352	1	-2.14145	18.795	5.15203
BCS1L	NA	-0.462171	1	-0.572957	15.9371	12.9727
BCYRN1	NA	0	1	-2.21216	0.46542	0.0695079
BDH1	NA	-1.13615	1	-1.23121	12.8542	6.62901
BDH2	NA	0.603724	1	0.795866	1.94404	4.09192
BDKRB1	NA	0.784628	1	1.71384	0.136657	0.57145
BDKRB2	NA	1.31479	1	1.63706	0.393355	1.48987
BDNF	NA	0.773661	1	1.0633	0.299039	0.759218
BDNF-AS	NA	0.475406	1	0.939841	0.29572	0.692321
BDP1	NA	-0.263134	1	-0.350985	3.51109	3.33369
BEAN1	NA	0.93102	1	1.25674	0.445647	1.29564
BECN1	NA	0.119212	1	0.198181	18.6904	25.9697
BEGAIN	NA	0	1	0.0223031	0.226208	0.279047
BEND2	NA	0	1	-0.212162	0.00540856	0.00565418
BEND3	NA	-0.847223	1	-1.01487	2.06697	1.2379
BEND3P3	NA	-0.492248	1	-0.668227	1.83411	1.39712
BEND4	NA	0	1	-0.212162	0	0
BEND5	NA	0	1	-0.212162	0	0
BEND6	NA	0	1	-0.0123927	0.470693	0.565879
BEND7	NA	1.87922	1	2.7749	0.0533584	0.471998
BEST1	NA	0	1	0.0786667	2.60373	3.33079
BEST2	NA	0	1	-0.949128	0.0598397	0.034754
BEST3	NA	0	1	-0.382087	0.0271716	0.0248548
BEST4	NA	1.82721	1	3.69473	0.00605883	0.183685
BET1	NA	0.094881	1	0.200813	7.25615	10.1012
BET1L	NA	0	1	0.0367141	27.4908	34.1512
BEX1	NA	0.901753	1	3.8753	0	0.246423
BEX2	NA	2.58821	1	3.89636	0.0755911	1.54661
BEX4	NA	0	1	0.787838	0.00990585	0.0310671
BEX5	NA	0	1	0.787838	0	0.0130541
BFAR	NA	0.0345683	1	0.103071	18.0244	23.4457
BFSP1	NA	2.97576	1	3.23708	0.8555	9.82179
BFSP2	NA	0	1	-0.797125	0.0156203	0.00816483
BGLAP	NA	0	1	0.285337	1.16507	1.72954
BGN	NA	0	1	-0.797125	0.0103922	0.00543208
BHLHA15	NA	-1.10475	1	-1.9126	1.15121	0.357287
BHLHA9	NA	0	1	-0.212162	0	0
BHLHB9	NA	0	1	-1.21216	0.00296643	0
BHLHE22	NA	0	1	-0.212162	0	0
BHLHE23	NA	0	1	-0.212162	0	0
BHLHE40	NA	0.0392239	1	0.101562	21.845	28.3855
BHLHE40-AS1	NA	-0.0875731	1	-2.01952	0.166759	0.0402303
BHLHE41	NA	-1.19499	1	-1.24604	44.0007	22.4639
BHMT	NA	0	1	0.624339	0.0660364	0.12745
BHMT2	NA	0	1	-0.212162	0.00958077	0.0100159
BICC1	NA	0	1	-0.212162	0	0
BICD1	NA	-0.590888	1	-0.688578	9.93582	7.46475
BICD2	NA	0.0281213	1	0.0807152	14.6133	18.716
BID	NA	-0.666833	1	-0.732076	30.6359	22.3346
BIK	NA	0.294857	1	0.532136	4.17092	7.31365
BIN1	NA	0.320109	1	0.375833	28.164	44.2599
BIN2	NA	1.82721	1	3.69473	0.00574369	0.174131
BIN3	NA	-0.0443641	1	-0.161846	11.0354	11.9463
BIRC2	NA	0.489428	1	0.574409	8.29882	14.9679
BIRC3	NA	1.29788	1	1.46503	0.944364	3.1615
BIRC5	NA	-0.779368	1	-0.835064	43.2153	29.3351
BIRC6	NA	-0.590932	1	-0.639025	9.21351	7.16475
BIRC7	NA	2.31082	1	2.93984	0.249759	2.40013
BIRC8	NA	0	1	-0.212162	0	0
BIVM	NA	-0.311767	1	-0.470764	3.18382	2.78164
BIVM-ERCC5	NA	-0.12177	1	-0.220986	5.66691	5.88812
BLCAP	NA	0.16681	1	0.219123	35.753	50.4018
BLID	NA	0	1	-0.212162	0	0
BLK	NA	0	1	-0.212162	0	0
BLM	NA	-0.953437	1	-1.08221	5.32316	3.0434
BLMH	NA	0.190514	1	0.386759	2.3977	3.79913
BLNK	NA	2.48783	1	3.03577	0.243816	2.48334
BLOC1S1	NA	-0.362873	1	-0.453258	37.9588	33.5735
BLOC1S1-RDH5	NA	-0.281877	1	-0.396985	18.9704	17.446
BLOC1S2	NA	0	1	0.0462326	11.1038	13.8863
BLOC1S3	NA	-0.190749	1	-0.331608	5.7733	5.5555
BLOC1S4	NA	0	1	-0.0156629	8.43608	10.1073
BLOC1S5	NA	0	1	0.0427672	4.33335	5.40663
BLOC1S5-TXNDC5	NA	-0.514733	1	-0.553621	63.883	52.708
BLOC1S6	NA	-0.0517156	1	-0.158709	6.22881	6.7576
BLVRA	NA	0.00755683	1	0.092914	32.7644	42.3211
BLVRB	NA	0.573188	1	0.618756	125.213	232.858
BLZF1	NA	0.285797	1	0.43044	4.7924	7.82459
BMF	NA	1.58949	1	1.76	1.25208	5.14386
BMI1	NA	-0.952778	1	-1.06622	9.00429	5.2059
BMP1	NA	0.984306	1	1.06196	7.8466	19.8434
BMP10	NA	0	1	-0.212162	0	0
BMP15	NA	0	1	-0.212162	0	0
BMP2	NA	3.02291	1	3.8753	0.0524098	0.998862
BMP2K	NA	-0.0549827	1	-0.273044	1.40844	1.41143
BMP3	NA	0.893242	1	1.2951	0.194897	0.583459
BMP4	NA	-0.191974	1	-0.35943	5.17039	4.88004
BMP5	NA	0	1	0.3728	0.0175566	0.0305899
BMP6	NA	-0.669827	1	-0.818128	5.23105	3.59158
BMP7	NA	3.45308	1	5.23078	0.00315041	0.283239
BMP8A	NA	-0.117896	1	-0.382087	0.769723	0.715008
BMP8B	NA	-0.164917	1	-0.332083	2.82394	2.71643
BMPER	NA	0	1	1.3728	0	0.00781172
BMPR1A	NA	-0.0161361	1	-0.180911	2.88333	3.08036
BMPR1B	NA	0.397568	1	0.619715	0.797133	1.48519
BMPR2	NA	0.793107	1	0.883392	2.11164	4.71865
BMS1	NA	-0.124664	1	-0.172821	15.1246	16.2486
BMS1P1	NA	0	1	-0.0114045	2.79007	3.35272
BMS1P4	NA	-0.306319	1	-0.523918	3.42752	2.8855
BMS1P5	NA	0	1	-0.0114045	2.79007	3.35272
BMS1P6	NA	0	1	-0.212162	0.314339	0.328614
BMX	NA	0	1	-0.212162	0	0
BNC1	NA	0.530397	1	1.53507	0.035796	0.132415
BNC2	NA	-1.04088	1	-2.79712	0.0225966	0.00308124
BNIP1	NA	-0.465034	1	-0.630215	8.76857	6.85832
BNIP2	NA	-0.2622	1	-0.381443	8.47125	7.87489
BNIP3	NA	-0.604359	1	-0.688733	31.1853	23.4278
BNIP3L	NA	0.784413	1	0.844445	16.6796	36.2739
BNIPL	NA	0.872117	1	1.29784	0.410674	1.23293
BOC	NA	-1.15302	1	-1.71851	0.367924	0.133381
BOD1	NA	-0.115914	1	-0.185328	30.4219	32.4006
BOD1L1	NA	0	1	-0.0620999	4.65834	5.40385
BOK	NA	0	1	0.0318816	33.8088	41.8593
BOK-AS1	NA	0	1	0.227123	3.613	5.12718
BOLA1	NA	-0.0457302	1	-0.212162	12.0473	12.5944
BOLA2	NA	-0.873538	1	-0.918251	185.42	118.815
BOLA2B	NA	-0.873538	1	-0.918251	185.42	118.815
BOLA3	NA	-1.35251	1	-1.50399	38.0291	16.2236
BOLL	NA	0	1	0.787838	0	0.00432443
BOP1	NA	-1.26827	1	-1.32152	66.7075	32.3201
BORA	NA	-1.30883	1	-1.46156	7.32282	3.21727
BPESC1	NA	0	1	-0.212162	0	0
BPGM	NA	0.476546	1	0.608759	6.01483	11.1127
BPHL	NA	0.307979	1	0.479716	4.04521	6.83559
BPI	NA	0	1	-0.212162	0	0
BPIFA1	NA	5.23852	1	6.60589	0.0589022	8.32522
BPIFA2	NA	2.31142	1	4.01023	0.0241432	0.694088
BPIFA3	NA	0	1	-0.212162	0	0
BPIFA4P	NA	0.68829	1	3.69473	0	0.154501
BPIFB1	NA	6.12998	1	6.44902	0.735339	78.5722
BPIFB2	NA	0	1	-0.212162	0	0
BPIFB3	NA	0	1	-0.212162	0	0
BPIFB4	NA	0	1	0.787838	0	0.00610672
BPIFB6	NA	0	1	-0.212162	0	0
BPIFC	NA	1.71782	1	4.59519	0	0.181037
BPNT1	NA	0.277011	1	0.366779	11.9717	18.6975
BPTF	NA	0.109419	1	0.168832	6.32828	8.61554
BPY2	NA	0	1	-0.212162	0	0
BPY2B	NA	0	1	-0.212162	0	0
BPY2C	NA	0	1	-0.212162	0	0
BRAF	NA	-0.384611	1	-0.552664	3.871	3.19508
BRAP	NA	-0.399576	1	-0.503328	7.31488	6.24889
BRAT1	NA	0.246572	1	0.308714	20.7876	31.183
BRCA1	NA	-0.381369	1	-0.458964	7.04137	6.20341
BRCA2	NA	-1.22937	1	-1.37685	1.8392	0.857006
BRCC3	NA	0.0876922	1	0.160901	16.082	21.775
BRD1	NA	0.328475	1	0.422122	5.78193	9.38368
BRD2	NA	-0.322971	1	-0.360586	6.44572	6.07962
BRD3	NA	0.484114	1	0.549867	9.28278	16.459
BRD4	NA	-0.0501685	1	-0.103737	12.9004	14.539
BRD7	NA	0.0563975	1	0.112111	35.78	46.8336
BRD7P3	NA	0	1	-0.742677	0.129006	0.0917075
BRD8	NA	-0.278395	1	-0.34576	14.1406	13.475
BRD9	NA	-0.554426	1	-0.631203	19.3269	15.1103
BRDT	NA	0	1	-0.212162	0	0
BRE	NA	-0.699166	1	-0.792623	19.3177	13.5033
BRE-AS1	NA	-0.326899	1	-0.652735	1.88308	1.44844
BREA2	NA	0.440326	1	1.2353	0.266153	0.781721
BRF1	NA	0.906801	1	1.00722	3.71526	9.04701
BRF2	NA	0.226953	1	0.379406	5.06702	7.98552
BRI3	NA	0.287355	1	0.333802	99.8307	152.377
BRI3BP	NA	-0.783909	1	-0.9027	20.6464	13.3699
BRICD5	NA	-0.189149	1	-0.382938	7.82159	7.26253
BRIP1	NA	0	1	-0.0417699	1.06527	1.25347
BRIX1	NA	-0.988405	1	-1.06243	57.092	33.1014
BRK1	NA	-0.69483	1	-0.74803	104.964	75.6823
BRMS1	NA	-0.698886	1	-0.756077	74.5521	53.4551
BRMS1L	NA	0	1	-0.0225512	4.08894	4.87575
BROX	NA	0.06198	1	0.156343	16.8921	22.8006
BRPF1	NA	-0.725705	1	-0.803886	12.3474	8.56427
BRPF3	NA	0.237073	1	0.297545	11.0189	16.4016
BRS3	NA	0	1	-0.212162	0	0
BRSK1	NA	-1.70425	1	-1.97371	2.67918	0.823018
BRSK2	NA	-0.135452	1	-0.27096	4.5365	4.55297
BRWD1	NA	0	1	0.0238127	2.25676	2.77861
BRWD1-IT2	NA	0.0135207	1	1.62434	0.0741205	0.309946
BRWD3	NA	0.0871833	1	0.169085	2.93634	3.99847
BSCL2	NA	0.0489017	1	0.0960633	44.6724	57.8258
BSDC1	NA	-0.172339	1	-0.231324	28.4501	29.3496
BSG	NA	-1.06944	1	-1.09107	383.39	217.944
BSN	NA	0	1	0.275776	0.129707	0.190501
BSN-AS2	NA	0	1	0.787838	0.0292723	0.0663036
BSND	NA	0	1	2.59519	0	0.0581431
BSPH1	NA	0	1	-0.212162	0	0
BSPRY	NA	0.102216	1	0.193657	12.7318	17.6354
BST1	NA	0	1	-1.53409	0.0772255	0.0269108
BST2	NA	-2.01493	1	-2.0992	99.2818	28.0507
BSX	NA	0	1	-0.212162	0	0
BTAF1	NA	0	1	0.0037877	6.53551	7.9358
BTBD1	NA	-0.477453	1	-0.545518	21.1565	17.5534
BTBD10	NA	0.324838	1	0.433863	7.806	12.7729
BTBD11	NA	1.56172	1	1.66573	2.7908	10.7291
BTBD16	NA	0	1	1.78784	0.0206158	0.10776
BTBD17	NA	0	1	0.787838	0	0.00791181
BTBD18	NA	-0.0195157	1	-0.0422372	0.0291651	0.0348452
BTBD19	NA	-0.777602	1	-1.86927	0.323138	0.101344
BTBD2	NA	0.151701	1	0.200798	39.6017	55.1223
BTBD3	NA	-0.917067	1	-1.00425	10.24	6.18109
BTBD6	NA	1.26555	1	1.38924	6.12916	19.4563
BTBD7	NA	1.09482	1	1.19061	2.22318	6.14754
BTBD8	NA	0	1	-0.226959	0.851301	0.880786
BTBD9	NA	0.626858	1	0.759028	1.29944	2.66454
BTC	NA	0	1	0.0553181	1.54542	1.94675
BTD	NA	-0.431609	1	-0.604584	5.31341	4.23032
BTF3	NA	-0.337592	1	-0.363648	355.886	334.962
BTF3L4	NA	-0.279856	1	-0.34397	15.6916	14.9716
BTF3P11	NA	0	1	0.0508722	0.0793707	0.103719
BTG1	NA	0.136938	1	0.211036	9.68458	13.5767
BTG2	NA	2.69726	1	2.90961	1.23199	11.2486
BTG3	NA	-0.846615	1	-1.02244	7.87134	4.68908
BTG4	NA	0	1	2.95776	0	0.104845
BTK	NA	0	1	-0.6272	0.0145913	0.0101693
BTLA	NA	0	1	-0.212162	0.00395002	0.0041294
BTN1A1	NA	0	1	1.18016	0.0311803	0.0931323
BTN2A1	NA	0.261871	1	0.374434	5.11451	8.03108
BTN2A2	NA	0.44777	1	0.632657	1.65045	3.10162
BTN2A3P	NA	0	1	0.383689	0.444962	0.705773
BTN3A1	NA	0.571853	1	0.685428	4.02099	7.83383
BTN3A2	NA	0.525781	1	0.64472	3.77672	7.15335
BTN3A3	NA	0.892501	1	1.06534	2.19975	5.58106
BTNL2	NA	0	1	0.235297	0.062661	0.0897684
BTNL3	NA	0	1	0.787838	0	0.00544099
BTNL8	NA	0	1	0.787838	0	0.00549959
BTNL9	NA	0.258671	1	0.43921	2.02463	3.32659
BTRC	NA	0.180466	1	0.282401	3.82369	5.63271
BUB1	NA	-1.30289	1	-1.38002	22.0842	10.2736
BUB1B	NA	-1.04671	1	-1.13209	15.041	8.30904
BUB3	NA	-0.552674	1	-0.606327	41.5071	33.0171
BUD13	NA	0	1	-0.11916	4.83564	5.39225
BUD31	NA	-0.273847	1	-0.345838	55.4362	52.824
BVES	NA	0	1	-0.179372	0.188723	0.201882
BVES-AS1	NA	0	1	0.925341	0.0296194	0.0774112
BYSL	NA	-0.456008	1	-0.539341	23.2672	19.387
BZRAP1	NA	0	1	1.78784	0	0.00517785
BZRAP1-AS1	NA	0.226961	1	0.380068	3.3495	5.28119
BZW1	NA	-0.468451	1	-0.494931	123.151	105.828
BZW2	NA	-0.123328	1	-0.171104	65.9916	70.9803
C10orf10	NA	3.53028	1	3.62971	7.30518	109.592
C10orf105	NA	-0.432766	1	-1.03261	0.211055	0.123773
C10orf107	NA	0	1	-1.21216	0.0710025	0.0318115
C10orf11	NA	0	1	0.787838	0	0.0148834
C10orf111	NA	0	1	-0.212162	0.311185	0.325317
C10orf113	NA	0	1	-0.212162	0	0
C10orf114	NA	-0.307395	1	-0.5193	3.55632	3.00362
C10orf118	NA	0.643199	1	0.781995	1.75002	3.6463
C10orf12	NA	-0.675765	1	-0.820303	3.76648	2.58218
C10orf120	NA	0	1	-0.212162	0	0
C10orf128	NA	0	1	-0.212162	0	0
C10orf129	NA	0	1	0.565445	0.0444809	0.0852517
C10orf131	NA	0	1	-0.574732	0.183578	0.146759
C10orf137	NA	-0.383013	1	-0.54125	2.73736	2.27743
C10orf2	NA	-0.854334	1	-0.945261	12.4775	7.84607
C10orf25	NA	0	1	-0.15128	0.913306	0.996114
C10orf32	NA	0.0684698	1	0.232623	3.74982	5.33767
C10orf32-AS3MT	NA	0	1	0.104765	1.33922	1.74518
C10orf35	NA	-0.374538	1	-0.540383	10.8345	9.0193
C10orf40	NA	0	1	-0.212162	0	0
C10orf53	NA	0	1	-0.212162	0	0
C10orf54	NA	-0.563432	1	-0.631346	15.1391	11.8352
C10orf55	NA	-0.0354589	1	-0.190606	4.69465	4.98181
C10orf62	NA	0	1	-0.212162	0.0204498	0.0213784
C10orf67	NA	-1.22629	1	-1.59683	1.21254	0.482682
C10orf68	NA	0	1	0.273265	0.0420352	0.0634749
C10orf71	NA	0	1	0.787838	0	0.00251154
C10orf76	NA	0	1	-0.0704341	4.79669	5.53248
C10orf82	NA	0	1	-0.212162	0	0
C10orf88	NA	5.19714e-05	1	0.23287	1.46451	2.0858
C10orf90	NA	-2.56175	1	-3.30408	0.663827	0.0775871
C10orf91	NA	-0.570538	1	-1.34967	0.929217	0.43174
C10orf95	NA	-0.508978	1	-0.72531	4.98809	3.65113
C10orf99	NA	0	1	-0.212162	0	0
C11orf1	NA	0	1	-0.101047	8.21644	9.27835
C11orf16	NA	0	1	-0.212162	0.0197911	0.0206899
C11orf21	NA	0	1	1.3728	0	0.0117383
C11orf24	NA	-0.456334	1	-0.550171	17.4359	14.4192
C11orf30	NA	-0.387479	1	-0.476972	7.11585	6.19114
C11orf31	NA	-0.0133614	1	-0.0901398	36.0174	40.9771
C11orf34	NA	0	1	0.787838	0	0.00861519
C11orf35	NA	0.74017	1	0.997127	1.42852	3.46138
C11orf40	NA	0	1	0.787838	0	0.0202997
C11orf42	NA	0	1	1.16635	0.044442	0.139381
C11orf45	NA	0	1	0.294429	0.504608	0.750989
C11orf48	NA	-0.7741	1	-0.836604	70.2021	47.6026
C11orf49	NA	-0.772277	1	-0.838869	35.9571	24.3433
C11orf52	NA	0.917412	1	1.19903	2.08313	5.81117
C11orf53	NA	0	1	-0.212162	0	0
C11orf54	NA	0.329136	1	0.476492	4.41553	7.44346
C11orf57	NA	0	1	0.0253967	5.13607	6.33104
C11orf58	NA	0.387329	1	0.442406	19.2978	31.759
C11orf63	NA	0.41879	1	0.711889	0.681512	1.35515
C11orf65	NA	0	1	-0.890234	0.282753	0.179927
C11orf68	NA	-0.0897247	1	-0.183129	20.8422	22.2318
C11orf70	NA	0	1	1.01023	0.0280462	0.0762315
C11orf71	NA	0.121656	1	0.584851	1.55061	2.83167
C11orf73	NA	-0.207404	1	-0.360222	9.55983	9.01823
C11orf74	NA	0.343098	1	0.550673	6.31868	11.2199
C11orf80	NA	-0.408231	1	-0.514315	12.1745	10.3213
C11orf82	NA	-1.39182	1	-1.55697	5.09327	2.09406
C11orf83	NA	-0.578032	1	-0.6539	29.9443	23.0458
C11orf84	NA	-0.403078	1	-0.488465	22.0635	19.0441
C11orf85	NA	1.20463	1	1.87844	0.395427	1.81253
C11orf86	NA	-3.73142	1	-4.25195	6.68723	0.414525
C11orf87	NA	0	1	-1.79712	0.00427802	0
C11orf88	NA	0	1	-1.21216	0.015974	0
C11orf91	NA	0	1	1.43991	0.0843808	0.308745
C11orf92	NA	1.3295	1	4.24727	0	0.0506995
C11orf93	NA	4.34427	1	7.10072	0	1.48346
C11orf94	NA	0	1	0.635835	0.138036	0.288609
C11orf95	NA	0	1	-0.0460363	3.07359	3.6056
C11orf96	NA	0	1	1.59519	0.00956273	0.059982
C12orf10	NA	-0.328092	1	-0.404707	42.9059	39.2489
C12orf23	NA	0.311298	1	0.409477	7.21851	11.6131
C12orf29	NA	-0.425911	1	-0.557245	6.51756	5.36307
C12orf36	NA	1.1662	1	1.35316	1.65781	5.1371
C12orf39	NA	0	1	-0.212162	0	0
C12orf4	NA	-0.137683	1	-0.274481	4.08679	4.09161
C12orf40	NA	0	1	-0.212162	0	0
C12orf42	NA	0	1	-0.212162	0	0
C12orf43	NA	0	1	-0.0711387	6.8854	7.93795
C12orf44	NA	-0.304818	1	-0.379091	38.2482	35.6152
C12orf45	NA	-0.230088	1	-0.402516	16.4968	15.1116
C12orf49	NA	0	1	0.0729644	12.8961	16.4288
C12orf5	NA	-0.31129	1	-0.450674	1.94388	1.72225
C12orf50	NA	0	1	0.787838	0	0.00778652
C12orf52	NA	-0.163758	1	-0.252591	20.7052	21.0472
C12orf54	NA	0	1	-0.212162	0	0
C12orf56	NA	0	1	-0.212162	0	0
C12orf57	NA	0.291415	1	0.355891	105.687	163.811
C12orf60	NA	0	1	0.344894	0.969929	1.49738
C12orf61	NA	0	1	-0.392734	0.120658	0.110371
C12orf65	NA	0	1	-0.101482	6.4867	7.3225
C12orf66	NA	0	1	-0.127992	2.51544	2.78796
C12orf68	NA	0	1	2.10977	0	0.0226553
C12orf71	NA	0	1	-0.212162	0	0
C12orf73	NA	-0.0474059	1	-0.252576	4.06558	4.13258
C12orf74	NA	0	1	-0.212162	0	0
C12orf75	NA	0	1	-3.01952	0.0557803	0
C12orf76	NA	0.322062	1	0.628771	1.18118	2.21722
C12orf77	NA	0	1	-0.212162	0	0
C13orf35	NA	0	1	-1.21216	0.0056668	0
C14orf1	NA	0.33779	1	0.429199	18.1254	29.5607
C14orf105	NA	0	1	-0.212162	0	0
C14orf119	NA	0.343818	1	0.420612	13.4755	21.8457
C14orf142	NA	1.27287	1	1.47296	3.84435	12.9486
C14orf159	NA	-0.419873	1	-0.864239	0.512302	0.339444
C14orf166	NA	-0.660857	1	-0.718302	99.5041	73.2391
C14orf166B	NA	0	1	-0.212162	0	0
C14orf169	NA	-0.212879	1	-0.327572	9.18662	8.86506
C14orf177	NA	0	1	-0.212162	0	0
C14orf178	NA	0	1	-0.53409	0.176925	0.143858
C14orf180	NA	0	1	-0.212162	0	0
C14orf182	NA	1.26332	1	1.67388	0.368781	1.43832
C14orf183	NA	0	1	-2.79712	0.0651246	0
C14orf2	NA	0.462499	1	0.544478	36.5398	64.5494
C14orf23	NA	0	1	2.78784	0	0.0249148
C14orf28	NA	0.469461	1	0.843215	0.498183	1.0873
C14orf37	NA	0	1	0.202875	0.0206024	0.0301532
C14orf39	NA	0	1	-0.212162	0	0
C14orf64	NA	0	1	-0.212162	0	0
C14orf79	NA	1.34048	1	1.53228	2.58018	9.05438
C14orf80	NA	0.236931	1	0.369187	6.60389	10.333
C14orf93	NA	0.195488	1	0.351905	3.97634	6.14832
C15orf26	NA	-0.179489	1	-2.21216	0.0886936	0.0168584
C15orf27	NA	0	1	1.26177	0.0423487	0.132815
C15orf32	NA	0	1	-0.212162	0	0
C15orf37	NA	0	1	0.0185958	3.43686	4.21724
C15orf38	NA	-0.45092	1	-0.564823	12.3054	10.073
C15orf38-AP3S2	NA	0	1	-0.017266	10.3974	12.442
C15orf39	NA	0	1	-0.0580082	16.5318	19.2318
C15orf40	NA	0.003862	1	0.15291	4.27932	5.76327
C15orf41	NA	-1.20953	1	-1.35249	7.48337	3.54658
C15orf43	NA	0	1	-0.212162	0	0
C15orf48	NA	1.17373	1	1.43673	2.83899	9.33809
C15orf52	NA	-0.498401	1	-0.56727	12.8686	10.5171
C15orf53	NA	0	1	-0.212162	0	0
C15orf54	NA	0	1	-0.212162	0	0
C15orf56	NA	0.0273136	1	0.625566	0.274903	0.518546
C15orf57	NA	0	1	-0.196012	3.90522	4.12861
C15orf59	NA	0	1	1.78784	0	0.029634
C15orf60	NA	0	1	-2.21216	0.0411869	0
C15orf61	NA	-0.240592	1	-0.463562	4.82711	4.23768
C15orf62	NA	0.503609	1	1.05577	0.244806	0.623813
C16orf11	NA	0	1	0.787838	0	0.00598828
C16orf13	NA	-0.711777	1	-0.779133	92.7503	65.4476
C16orf3	NA	0.0779469	1	0.601826	0.779334	1.44246
C16orf45	NA	-1.24221	1	-1.46343	4.09935	1.79697
C16orf46	NA	0.422444	1	0.656814	1.76855	3.38163
C16orf52	NA	-0.669594	1	-0.834182	2.98471	2.02637
C16orf54	NA	0	1	-0.212162	0.00489187	0.00511403
C16orf55	NA	0	1	-0.0353527	4.7086	5.56501
C16orf58	NA	0.254127	1	0.317948	21.4398	32.3681
C16orf59	NA	-1.16068	1	-1.29176	15.6869	7.75522
C16orf62	NA	-0.296522	1	-0.496765	2.01871	1.73195
C16orf70	NA	0.945099	1	1.06462	4.89913	12.4162
C16orf71	NA	0.725987	1	1.38823	0.140791	0.456271
C16orf72	NA	0	1	0.0167359	9.27793	11.3675
C16orf74	NA	0	1	-0.0136284	24.6483	29.5713
C16orf78	NA	0	1	-0.212162	0	0
C16orf80	NA	0	1	0.0338309	33.2189	41.1855
C16orf82	NA	0	1	-1.21216	0.00559687	0
C16orf86	NA	0	1	0.717448	0.200147	0.40801
C16orf87	NA	0.00429531	1	0.232702	3.3975	4.83811
C16orf89	NA	0	1	1.90332	0.0133186	0.0835407
C16orf90	NA	0	1	-0.212162	0	0
C16orf92	NA	0	1	1.10977	0.0141892	0.0593341
C16orf93	NA	-0.0560536	1	-0.260168	3.89058	3.93391
C16orf95	NA	0	1	0.0379331	3.06232	3.80954
C16orf96	NA	0	1	1.95776	0.00370674	0.0310006
C16orf97	NA	0	1	-0.212162	0	0
C17orf100	NA	0.409443	1	0.649847	2.40301	4.57294
C17orf102	NA	0	1	-1.21216	0.00317721	0
C17orf103	NA	1.84735	1	2.08037	0.628994	3.2323
C17orf104	NA	0	1	0.726437	0.0298488	0.0624086
C17orf105	NA	0	1	-0.212162	0	0
C17orf107	NA	0	1	0.383941	0.35024	0.55568
C17orf112	NA	0	1	-0.212162	0	0
C17orf47	NA	0	1	-0.212162	0.011941	0.0124833
C17orf49	NA	-0.183395	1	-0.280745	34.2164	34.1089
C17orf50	NA	0	1	2.10977	0	0.0515073
C17orf51	NA	0	1	-0.0714182	1.81533	2.09242
C17orf53	NA	-0.69218	1	-0.861157	4.66496	3.10829
C17orf58	NA	0.698831	1	0.888012	3.66201	8.21687
C17orf59	NA	0.601535	1	0.740176	5.81222	11.7639
C17orf61-PLSCR3	NA	-0.0990002	1	-0.164793	31.7452	34.2948
C17orf62	NA	0.0697082	1	0.127549	23.9041	31.6256
C17orf64	NA	0	1	-0.212162	0	0
C17orf66	NA	0	1	-0.212162	0	0
C17orf67	NA	0	1	1.10977	0.0469186	0.147148
C17orf70	NA	-0.133365	1	-0.196909	18.3115	19.3466
C17orf72	NA	2.11795	1	2.54865	0.253414	1.82027
C17orf74	NA	0	1	0.0508722	0.0308049	0.0402547
C17orf75	NA	0.0919013	1	0.226022	2.99541	4.24381
C17orf76-AS1	NA	-0.00489722	1	-0.0262282	235.755	280.364
C17orf77	NA	0	1	-1.53409	0.0201177	0.00525783
[truncated: 21,170 more rows]
