# Supplementary material for: ERK inhibition represses gefitinib resistance in non-small cell lung cancer cells
Source: Oncotarget. 2018 Jan 10;9(15):12020–34. doi: 10.18632/oncotarget.24147 (PMC5844726; doi:10.18632/oncotarget.24147)
Supplement: Supplementary file 3 [file oncotarget-09-12020-s003.xlsx]

## Sheet: up-regulated pathways
Category	Term		Count	%	-log(Pvalue)	PValue	Genes	List Total	Pop Hits	Pop Total	Fold Enrichment	Bonferroni	Benjamini	FDR
KEGG_PATHWAY	hsa04512	ECM-receptor interaction	22	1.21681	4.33813	4.59058e-05	COL4A4, VTN, COL2A1, SDC4, CHAD, LAMA1, LAMB3, LAMA3, CD36, LAMC3, ITGAV, COL6A2, COL6A1, LAMC2, GP1BA, SV2A, LAMC1, COL1A1, THBS3, THBS4, FN1, SPP1	505	84	5085	2.6372	0.00772825	0.00772825	0.0559342
KEGG_PATHWAY	hsa00512	O-Glycan biosynthesis	11	0.608407	3.39515	0.000402581	GCNT3, C1GALT1C1, GALNT6, GALNT11, GALNT9, GALNT12, GCNT1, C1GALT1, GALNT13, GALNT14, B4GALT5	505	30	5085	3.69208	0.0657861	0.0334526	0.489549
KEGG_PATHWAY	hsa04610	Complement and coagulation cascades	17	0.940265	3.04635	0.00089878	C5AR1, CFB, C5, C4BPB, BDKRB1, C1R, BDKRB2, C1S, PROC, CD55, THBD, SERPINF2, CD46, SERPINE1, CFH, CFD, PROS1	505	69	5085	2.48084	0.140979	0.0493925	1.08991
KEGG_PATHWAY	hsa04142	Lysosome	24	1.32743	3.02821	0.000937118	HGSNAT, NAGLU, PLA2G15, LGMN, CTSS, CTSL1, MANBA, GNS, SLC11A1, LAMP2, CTSK, CD68, LAMP3, TPP1, CTSO, NAGA, SMPD1, GAA, ARSA, GALC, ATP6V0D2, CTSH, IDUA, CTSF	505	117	5085	2.0655	0.146532	0.0388375	1.13616
KEGG_PATHWAY	hsa00590	Arachidonic acid metabolism	14	0.774336	2.57746	0.00264572	CYP2U1, PLA2G4A, GGT7, CYP2J2, PTGIS, PLA2G10, PTGS2, PTGES, GPX3, EPHX2, ALOX12B, CYP4F3, CYP4F2, PLA2G2F	505	56	5085	2.51733	0.360916	0.0856518	3.17722
KEGG_PATHWAY	hsa04514	Cell adhesion molecules (CAMs)	24	1.32743	2.31742	0.00481481	CLDN8, HLA-DQB1, MPZL1, CD8A, SDC4, CDH3, HLA-DMA, CDH5, ITGAM, ITGAV, CD22, SELPLG, F11R, ICAM1, MAG, SELL, ICAM2, HLA-A, HLA-C, NLGN3, HLA-B, CD40, HLA-E, HLA-F, NCAM1	505	132	5085	1.83078	0.557657	0.127109	5.71265
KEGG_PATHWAY	hsa04916	Melanogenesis	19	1.05088	2.11438	0.00768458	WNT5A, GNAO1, GNAI1, EDN1, FZD1, KITLG, PRKCG, FZD2, FZD5, FZD4, FZD7, WNT4, GNAQ, MC1R, CREB3L2, CAMK2D, GNAS, CALM1, WNT8B	505	99	5085	1.93249	0.728477	0.169929	8.97344
KEGG_PATHWAY	hsa00600	Sphingolipid metabolism	10	0.553097	1.9163	0.0121254	ACER2, UGCG, GALC, ARSA, SMPD1, PPAP2A, PPAP2B, DEGS2, SMPD3, NEU4	505	39	5085	2.58187	0.872764	0.227184	13.8158
KEGG_PATHWAY	hsa04612	Antigen processing and presentation	16	0.884956	1.82175	0.0150747	HLA-DQB1, CIITA, CD8A, LGMN, HLA-A, HLA-C, CTSS, HLA-B, HLA-E, HLA-DMA, CTSL1, CD74, B2M, HLA-F, TAPBP, HSPA2, TAP1	505	83	5085	1.94107	0.923237	0.248155	16.9
KEGG_PATHWAY	hsa05217	Basal cell carcinoma	11	0.608407	1.38392	0.0413123	WNT5A, WNT4, BMP2, FZD1, FZD2, AXIN2, FZD5, FZD4, GLI3, FZD7, WNT8B	505	55	5085	2.01386	0.999199	0.509833	40.2019
KEGG_PATHWAY	hsa04640	Hematopoietic cell lineage	15	0.829646	1.37801	0.0418785	CD8A, KITLG, MME, ITGAM, CD55, CD36, CD22, IL1B, CSF3R, EPOR, GP1BA, CSF2RA, IL1A, CD14, IL3RA	505	86	5085	1.75627	0.999275	0.481734	40.631
KEGG_PATHWAY	hsa04940	Type I diabetes mellitus	9	0.497788	1.2934	0.0508867	HLA-DQB1, PTPRN2, HLA-A, IL1B, HLA-C, HLA-B, HLA-E, HLA-DMA, IL1A, HLA-F	505	42	5085	2.15771	0.999853	0.52075	47.0873

## Sheet: down-regulated pathways
Category	Term		Count	%	-log(Pvalue)	PValue	Genes	List Total	Pop Hits	Pop Total	Fold Enrichment	Bonferroni	Benjamini	FDR
KEGG_PATHWAY	hsa04110	Cell cycle	34	1.89944	6.60611	2.47681e-07	DBF4, PRKDC, TTK, PKMYT1, CHEK2, CDC16, PTTG1, TGFB1, CDC45, BUB1, TFDP1, STAG1, CDC7, CDK1, ANAPC5, ESPL1, CDC20, MCM2, MCM3, CDC25C, MCM4, MCM5, CDC25A, MCM6, CCNB1, CCNB3, CCNB2, HDAC2, MAD2L1, HDAC1, PLK1, YWHAQ, PCNA, BUB1B	530	125	5085	2.60966	4.48293e-05	4.48293e-05	0.000305362
KEGG_PATHWAY	hsa03030	DNA replication	15	0.837989	5.19598	6.36829e-06	POLE, RNASEH1, MCM2, MCM3, MCM4, RNASEH2B, MCM5, MCM6, RFC5, DNA2, RFC3, POLE4, RFC2, PCNA, FEN1	530	36	5085	3.99764	0.001152	0.000576166	0.0078511
KEGG_PATHWAY	hsa05016	Huntington's disease	39	2.17877	4.9123	1.22377e-05	UQCRC2, ATP5D, POLR2E, UQCRC1, CLTB, ATP5B, CYC1, COX7B, PPARG, NDUFAB1, ATP5G1, DNAH2, COX5A, ATP5G3, NDUFS7, TFAM, NDUFS6, NDUFS5, UQCR10, DLG4, ATP5O, PLCB1, PLCB2, AP2M1, COX7A2, COX8A, GRIN1, CYCS, ATP5F1, CREB5, VDAC2, DCTN1, UQCRHL, SDHA, SDHB, HDAC2, HDAC1, UQCRH, IFT57, ATP5A1	530	180	5085	2.07877	0.00221259	0.000738074	0.0150867
KEGG_PATHWAY	hsa00970	Aminoacyl-tRNA biosynthesis	14	0.782123	3.78826	0.000162832	TARS, YARS, VARS2, RARS2, SARS, RARS, GARS, FARSB, LARS, EPRS, CARS2, LARS2, VARS, MARS	530	41	5085	3.27612	0.0290449	0.00734168	0.200569
KEGG_PATHWAY	hsa03040	Spliceosome	28	1.56425	3.75933	0.000174049	NCBP2, SNRPD3, LSM7, TRA2A, SF3B5, TCERG1, PCBP1, LOC728554, CDC40, LSM4, LSM3, HSPA8, SNRPA1, SF3B14, SNW1, SF3A1, SF3A3, PPIH, SNRPB, SNRPA, SNRNP40, SNRNP27, SNRPF, THOC3, PRPF38B, RBM17, SNRPG, PRPF38A, TXNL4A	530	126	5085	2.13208	0.0310146	0.00628133	0.214372
KEGG_PATHWAY	hsa05012	Parkinson's disease	28	1.56425	3.63984	0.000229169	UQCRC2, ATP5D, UQCRC1, ATP5B, UBE2G2, COX7B, TH, CYC1, NDUFAB1, ATP5G1, COX5A, ATP5G3, NDUFS7, NDUFS6, NDUFS5, UQCR10, HTRA2, ATP5O, COX7A2, CYCS, COX8A, ATP5F1, VDAC2, UBE2L3, UQCRHL, SDHA, SDHB, UQCRH, ATP5A1	530	128	5085	2.09876	0.0406356	0.00689021	0.282173
KEGG_PATHWAY	hsa00190	Oxidative phosphorylation	28	1.56425	3.52393	0.000299272	UQCRC2, ATP5D, UQCRC1, ATP5B, COX7B, CYC1, NDUFAB1, ATP5G1, COX5A, ATP5G3, ATP6V0B, NDUFS7, NDUFS6, NDUFS5, UQCR10, ATP5O, ATP5I, TCIRG1, COX7A2, COX8A, ATP5F1, ATP6V1H, UQCRHL, PPA1, SDHA, SDHB, ATP6V1C2, UQCRH, ATP5A1	530	130	5085	2.06647	0.052735	0.00770961	0.368344
KEGG_PATHWAY	hsa05010	Alzheimer's disease	30	1.67598	2.60659	0.00247404	UQCRC2, ATP5D, UQCRC1, ATP5B, COX7B, CYC1, NDUFAB1, ATP5G1, COX5A, ATP5G3, NDUFS7, NDUFS6, NDUFS5, UQCR10, GRIN2D, PPP3CB, ATP5O, PLCB1, PLCB2, COX7A2, CYCS, GRIN1, COX8A, ATP5F1, CAPN2, UQCRHL, SDHA, MAPK1, SDHB, UQCRH, ATP5A1	530	163	5085	1.76583	0.361323	0.0545029	3.00783
KEGG_PATHWAY	hsa00020	Citrate cycle (TCA cycle)	10	0.558659	2.48202	0.00329592	SDHA, DLST, SDHB, IDH3B, PDHA1, PCK2, IDH3A, MDH2, FH, MDH1	530	31	5085	3.09495	0.44984	0.0642379	3.98849
KEGG_PATHWAY	hsa04914	Progesterone-mediated oocyte maturation	18	1.00559	2.18845	0.00647966	ADCY3, CDK1, HSP90AA1, GNAI3, ANAPC5, INS-IGF2, RAF1, PKMYT1, IGF2, CDC16, CDC25C, CDC25A, CCNB1, MAPK1, CCNB3, CCNB2, MAD2L1, PLK1, BUB1	530	86	5085	2.00812	0.691686	0.111005	7.70193
KEGG_PATHWAY	hsa05130	Pathogenic Escherichia coli infection	13	0.726257	1.89829	0.0126391	ARPC4, NCL, CTNNB1, ACTG1, TUBB, KRT18, ARPC5L, YWHAQ, RHOA, TUBB6, TUBA1A, TUBA1B, TUBA1C	530	57	5085	2.18818	0.899966	0.188844	14.5141
KEGG_PATHWAY	hsa00630	Glyoxylate and dicarboxylate metabolism	6	0.335196	1.82945	0.0148099	GLYCTK, MTHFD2, PGP, MTHFD1L, MDH2, MDH1	530	15	5085	3.83774	0.932837	0.201526	16.8026
KEGG_PATHWAY	hsa03010	Ribosome	17	0.949721	1.79303	0.0161055	RPSA, RPL35A, RPL14, RPL36, RPL24, RPSAP9, RPS8, RPL21P28, RPS7, RPL29, RPS26, RPL32, RPS29, RPSAP58, RPL21, RPS12, RPL5, RPS11, RPS27A, RPS24	530	87	5085	1.87476	0.947072	0.202333	18.1416
KEGG_PATHWAY	hsa04114	Oocyte meiosis	20	1.11732	1.7543	0.0176076	ADCY3, CDK1, ANAPC5, INS-IGF2, SGOL1, PKMYT1, IGF2, ESPL1, CDC20, CDC16, PTTG1, CDC25C, CCNB1, MAPK1, CCNB2, MAD2L1, PLK1, YWHAQ, PPP3CB, BUB1, FBXO5	530	110	5085	1.74443	0.959859	0.205203	19.6691
KEGG_PATHWAY	hsa00290	Valine, leucine and isoleucine biosynthesis	5	0.27933	1.67649	0.0210625	VARS2, LARS, PDHA1, LARS2, VARS	530	11	5085	4.36106	0.978785	0.226531	23.0836
KEGG_PATHWAY	hsa03430	Mismatch repair	7	0.391061	1.57453	0.0266361	RFC5, RFC3, RFC2, MSH2, PCNA, MLH1, MLH3	530	23	5085	2.92002	0.992452	0.263176	28.3119
KEGG_PATHWAY	hsa00260	Glycine, serine and threonine metabolism	8	0.446927	1.43873	0.036414	GLYCTK, ALAS1, SHMT2, MAOB, PHGDH, PSAT1, PSPH, CBS	530	31	5085	2.47596	0.998786	0.326278	36.7023
KEGG_PATHWAY	hsa03450	Non-homologous end-joining	5	0.27933	1.41339	0.0386022	XRCC5, XRCC4, PRKDC, LIG4, FEN1	530	13	5085	3.69013	0.999196	0.326897	38.4519
KEGG_PATHWAY	hsa00230	Purine metabolism	24	1.34078	1.36194	0.0434567	ADCY3, POLR3G, POLR2E, POLR3K, AK1, PNPT1, POLE, NUDT5, AK2, POLR3A, DGUOK, POLR1B, GMPS, GART, POLE4, NME1, RRM2, ADK, PDE4B, GUCY1A2, PDE8A, PAICS, NT5E, IMPDH2	530	153	5085	1.50499	0.999678	0.345083	42.1758
KEGG_PATHWAY	hsa05210	Colorectal cancer	15	0.837989	1.30311	0.0497615	EGFR, TCF7, MSH2, MET, CYCS, MLH1, RAF1, LEF1, BIRC5, TGFB1, CTNNB1, DVL1, MAPK1, FZD10, AXIN1	530	84	5085	1.71327	0.999903	0.369935	46.7032
KEGG_PATHWAY	hsa00620	Pyruvate metabolism	9	0.502793	1.29826	0.0503198	ME1, ME3, ME2, ACYP1, PDHA1, HAGHL, PCK2, MDH2, MDH1	530	40	5085	2.15873	0.999913	0.359177	47.088
KEGG_PATHWAY	hsa04520	Adherens junction	14	0.782123	1.27968	0.0525199	EGFR, TCF7, WASF1, MET, LEF1, ACP1, SNAI1, VCL, CTNNB1, MAP3K7, ACTG1, MAPK1, RHOA, SSX2IP	530	77	5085	1.74443	0.999943	0.358442	48.5796
KEGG_PATHWAY	hsa03440	Homologous recombination	7	0.391061	1.19439	0.0639154	XRCC3, BLM, BRCA2, RAD54B, RAD54L, RAD51, TOP3B	530	28	5085	2.39858	0.999994	0.405349	55.7057
KEGG_PATHWAY	hsa03018	RNA degradation	11	0.614525	1.17444	0.0669207	EXOSC8, EXOSC7, DCP1A, LSM7, CNOT10, PNPT1, PAPD7, LSM4, LSM3, CNOT7, CNOT6	530	57	5085	1.85154	0.999996	0.406889	57.4275
KEGG_PATHWAY	hsa00480	Glutathione metabolism	10	0.558659	1.15597	0.0698288	GSTM1, GSTM2, ODC1, GGT6, GSTM4, SRM, RRM2, ANPEP, GGT1, GSTM5	530	50	5085	1.91887	0.999998	0.4079	59.0348
KEGG_PATHWAY	hsa00670	One carbon pool by folate	5	0.27933	1.11542	0.0766617	TYMS, MTHFD2, SHMT2, MTHFD1L, GART	530	16	5085	2.99823	0.999999	0.426071	62.5943
KEGG_PATHWAY	hsa00330	Arginine and proline metabolism	10	0.558659	1.02727	0.0939135	GLS2, ODC1, PYCR1, CKMT1A, GOT1, CKMT1B, SRM, P4HA1, MAOB, AMD1, CKB	530	53	5085	1.81025	1	0.483729	70.3551
KEGG_PATHWAY	hsa00250	Alanine, aspartate and glutamate metabolism	7	0.391061	1.01711	0.0961366	GLS2, GOT1, GFPT1, GFPT2, ABAT, ASNS, GPT2	530	31	5085	2.16646	1	0.479721	71.2395
